# Supplementary material for: Alternative bait trials in the Barents Sea snow crab fishery
Source: PeerJ. 2019 May 13;7:e6874. doi: 10.7717/peerj.6874 (PMC6521814; doi:10.7717/peerj.6874)
Supplement: Supplemental Information 1 — Raw data of the number of crabs caught per trap, including pot number, line/fleet number, bait treatment, depth, set and haul date. [file peerj-07-6874-s001.csv]

pot	line	cpue	bait	set	haul	depth
10	45	8	C	5/26/2016 12:30	6/2/2016 0:00	218
11	45	20	SFS	5/26/2016 12:30	6/2/2016 0:00	218
12	45	23	C	5/26/2016 12:30	6/2/2016 0:00	218
13	45	6	SFS	5/26/2016 12:30	6/2/2016 0:00	218
14	45	27	C	5/26/2016 12:30	6/2/2016 0:00	218
16	45	23	C	5/26/2016 12:30	6/2/2016 0:00	218
17	45	9	SFS	5/26/2016 12:30	6/2/2016 0:00	218
18	45	20	C	5/26/2016 12:30	6/2/2016 0:00	218
26	45	5	C	5/26/2016 12:30	6/2/2016 0:00	218
27	45	9	SFS	5/26/2016 12:30	6/2/2016 0:00	218
28	45	14	C	5/26/2016 12:30	6/2/2016 0:00	218
32	45	14	C	5/26/2016 12:30	6/2/2016 0:00	218
33	45	8	SFS	5/26/2016 12:30	6/2/2016 0:00	218
34	45	9	C	5/26/2016 12:30	6/2/2016 0:00	218
35	45	14	C	5/26/2016 12:30	6/2/2016 0:00	218
36	45	16	SFS	5/26/2016 12:30	6/2/2016 0:00	218
37	45	7	C	5/26/2016 12:30	6/2/2016 0:00	218
40	45	15	C	5/26/2016 12:30	6/2/2016 0:00	218
41	45	14	SFS	5/26/2016 12:30	6/2/2016 0:00	218
42	45	10	C	5/26/2016 12:30	6/2/2016 0:00	218
44	45	11	C	5/26/2016 12:30	6/2/2016 0:00	218
45	45	23	SFS	5/26/2016 12:30	6/2/2016 0:00	218
46	45	20	C	5/26/2016 12:30	6/2/2016 0:00	218
48	45	12	C	5/26/2016 12:30	6/2/2016 0:00	218
49	45	16	SFS	5/26/2016 12:30	6/2/2016 0:00	218
50	45	12	C	5/26/2016 12:30	6/2/2016 0:00	218
51	45	15	SFS	5/26/2016 12:30	6/2/2016 0:00	218
52	45	13	C	5/26/2016 12:30	6/2/2016 0:00	218
55	45	13	C	5/26/2016 12:30	6/2/2016 0:00	218
56	45	11	SFS	5/26/2016 12:30	6/2/2016 0:00	218
57	45	23	C	5/26/2016 12:30	6/2/2016 0:00	218
58	45	11	SFS	5/26/2016 12:30	6/2/2016 0:00	218
59	45	18	C	5/26/2016 12:30	6/2/2016 0:00	218
61	45	13	C	5/26/2016 12:30	6/2/2016 0:00	218
62	45	5	SFS	5/26/2016 12:30	6/2/2016 0:00	218
63	45	18	C	5/26/2016 12:30	6/2/2016 0:00	218
64	45	9	SFS	5/26/2016 12:30	6/2/2016 0:00	218
65	45	11	C	5/26/2016 12:30	6/2/2016 0:00	218
66	45	20	SFS	5/26/2016 12:30	6/2/2016 0:00	218
67	45	8	C	5/26/2016 12:30	6/2/2016 0:00	218
69	45	8	C	5/26/2016 12:30	6/2/2016 0:00	218
70	45	8	SFS	5/26/2016 12:30	6/2/2016 0:00	218
71	45	17	C	5/26/2016 12:30	6/2/2016 0:00	218
80	45	13	C	5/26/2016 12:30	6/2/2016 0:00	218
81	45	17	SFS	5/26/2016 12:30	6/2/2016 0:00	218
82	45	28	C	5/26/2016 12:30	6/2/2016 0:00	218
86	45	21	C	5/26/2016 12:30	6/2/2016 0:00	218
87	45	12	SFS	5/26/2016 12:30	6/2/2016 0:00	218
88	45	11	C	5/26/2016 12:30	6/2/2016 0:00	218
95	45	11	C	5/26/2016 12:30	6/2/2016 0:00	218
96	45	23	SFS	5/26/2016 12:30	6/2/2016 0:00	218
97	45	10	C	5/26/2016 12:30	6/2/2016 0:00	218
104	45	17	C	5/26/2016 12:30	6/2/2016 0:00	218
105	45	12	SFS	5/26/2016 12:30	6/2/2016 0:00	218
106	45	12	C	5/26/2016 12:30	6/2/2016 0:00	218
39	8	11	C	5/26/2016 23:00	6/7/2016 7:00	210
40	8	10	SFS	5/26/2016 23:00	6/7/2016 7:00	210
41	8	12	C	5/26/2016 23:00	6/7/2016 7:00	210
53	8	12	C	5/26/2016 23:00	6/7/2016 7:00	210
54	8	8	SFS	5/26/2016 23:00	6/7/2016 7:00	210
55	8	13	C	5/26/2016 23:00	6/7/2016 7:00	210
56	8	12	C	5/26/2016 23:00	6/7/2016 7:00	210
57	8	10	SFS	5/26/2016 23:00	6/7/2016 7:00	210
58	8	13	C	5/26/2016 23:00	6/7/2016 7:00	210
62	8	9	C	5/26/2016 23:00	6/7/2016 7:00	210
63	8	9	SFS	5/26/2016 23:00	6/7/2016 7:00	210
64	8	11	C	5/26/2016 23:00	6/7/2016 7:00	210
71	8	14	C	5/26/2016 23:00	6/7/2016 7:00	210
72	8	12	SFS	5/26/2016 23:00	6/7/2016 7:00	210
73	8	15	SFS	5/26/2016 23:00	6/7/2016 7:00	210
74	8	13	SFS	5/26/2016 23:00	6/7/2016 7:00	210
75	8	14	C	5/26/2016 23:00	6/7/2016 7:00	210
76	8	20	SFS	5/26/2016 23:00	6/7/2016 7:00	210
77	8	12	C	5/26/2016 23:00	6/7/2016 7:00	210
79	8	21	C	5/26/2016 23:00	6/7/2016 7:00	210
80	8	23	SFS	5/26/2016 23:00	6/7/2016 7:00	210
81	8	12	C	5/26/2016 23:00	6/7/2016 7:00	210
82	8	14	C	5/26/2016 23:00	6/7/2016 7:00	210
83	8	16	SFS	5/26/2016 23:00	6/7/2016 7:00	210
84	8	14	C	5/26/2016 23:00	6/7/2016 7:00	210
93	8	12	C	5/26/2016 23:00	6/7/2016 7:00	210
94	8	11	SFS	5/26/2016 23:00	6/7/2016 7:00	210
95	8	14	SFS	5/26/2016 23:00	6/7/2016 7:00	210
96	8	11	C	5/26/2016 23:00	6/7/2016 7:00	210
106	8	13	C	5/26/2016 23:00	6/7/2016 7:00	210
107	8	22	SFS	5/26/2016 23:00	6/7/2016 7:00	210
108	8	20	C	5/26/2016 23:00	6/7/2016 7:00	210
112	8	18	C	5/26/2016 23:00	6/7/2016 7:00	210
113	8	10	SFS	5/26/2016 23:00	6/7/2016 7:00	210
114	8	16	C	5/26/2016 23:00	6/7/2016 7:00	210
115	8	18	SFS	5/26/2016 23:00	6/7/2016 7:00	210
116	8	8	C	5/26/2016 23:00	6/7/2016 7:00	210
125	8	14	C	5/26/2016 23:00	6/7/2016 7:00	210
126	8	18	SFS	5/26/2016 23:00	6/7/2016 7:00	210
127	8	13	C	5/26/2016 23:00	6/7/2016 7:00	210
138	8	8	C	5/26/2016 23:00	6/7/2016 7:00	210
139	8	8	SFS	5/26/2016 23:00	6/7/2016 7:00	210
140	8	18	C	5/26/2016 23:00	6/7/2016 7:00	210
175	8	12	C	5/26/2016 23:00	6/7/2016 7:00	210
176	8	8	SFS	5/26/2016 23:00	6/7/2016 7:00	210
177	8	18	C	5/26/2016 23:00	6/7/2016 7:00	210
179	8	15	C	5/26/2016 23:00	6/7/2016 7:00	210
180	8	10	SFS	5/26/2016 23:00	6/7/2016 7:00	210
181	8	12	C	5/26/2016 23:00	6/7/2016 7:00	210
190	8	17	C	5/26/2016 23:00	6/7/2016 7:00	210
191	8	1	SFS	5/26/2016 23:00	6/7/2016 7:00	210
192	8	0	C	5/26/2016 23:00	6/7/2016 7:00	210
14	10	16	C	5/27/2016 2:00	6/7/2016 9:00	212
15	10	13	SF	5/27/2016 2:00	6/7/2016 9:00	212
16	10	11	C	5/27/2016 2:00	6/7/2016 9:00	212
19	10	20	C	5/27/2016 2:00	6/7/2016 9:00	212
20	10	12	SF	5/27/2016 2:00	6/7/2016 9:00	212
21	10	30	C	5/27/2016 2:00	6/7/2016 9:00	212
40	10	23	C	5/27/2016 2:00	6/7/2016 9:00	212
41	10	15	SF	5/27/2016 2:00	6/7/2016 9:00	212
42	10	32	C	5/27/2016 2:00	6/7/2016 9:00	212
47	10	17	C	5/27/2016 2:00	6/7/2016 9:00	212
48	10	38	SF	5/27/2016 2:00	6/7/2016 9:00	212
49	10	20	C	5/27/2016 2:00	6/7/2016 9:00	212
50	10	23	C	5/27/2016 2:00	6/7/2016 9:00	212
51	10	30	SF	5/27/2016 2:00	6/7/2016 9:00	212
52	10	21	C	5/27/2016 2:00	6/7/2016 9:00	212
64	10	27	C	5/27/2016 2:00	6/7/2016 9:00	212
65	10	15	SF	5/27/2016 2:00	6/7/2016 9:00	212
66	10	17	C	5/27/2016 2:00	6/7/2016 9:00	212
69	10	24	C	5/27/2016 2:00	6/7/2016 9:00	212
70	10	10	SF	5/27/2016 2:00	6/7/2016 9:00	212
71	10	25	C	5/27/2016 2:00	6/7/2016 9:00	212
78	10	23	C	5/27/2016 2:00	6/7/2016 9:00	212
79	10	20	SF	5/27/2016 2:00	6/7/2016 9:00	212
80	10	32	C	5/27/2016 2:00	6/7/2016 9:00	212
82	10	23	C	5/27/2016 2:00	6/7/2016 9:00	212
83	10	20	SF	5/27/2016 2:00	6/7/2016 9:00	212
84	10	19	C	5/27/2016 2:00	6/7/2016 9:00	212
91	10	26	C	5/27/2016 2:00	6/7/2016 9:00	212
92	10	28	SF	5/27/2016 2:00	6/7/2016 9:00	212
93	10	20	C	5/27/2016 2:00	6/7/2016 9:00	212
96	10	31	C	5/27/2016 2:00	6/7/2016 9:00	212
97	10	29	SF	5/27/2016 2:00	6/7/2016 9:00	212
98	10	26	C	5/27/2016 2:00	6/7/2016 9:00	212
101	10	23	C	5/27/2016 2:00	6/7/2016 9:00	212
102	10	37	SF	5/27/2016 2:00	6/7/2016 9:00	212
103	10	27	C	5/27/2016 2:00	6/7/2016 9:00	212
111	10	29	C	5/27/2016 2:00	6/7/2016 9:00	212
112	10	34	SF	5/27/2016 2:00	6/7/2016 9:00	212
113	10	15	C	5/27/2016 2:00	6/7/2016 9:00	212
116	10	30	C	5/27/2016 2:00	6/7/2016 9:00	212
117	10	32	SF	5/27/2016 2:00	6/7/2016 9:00	212
118	10	23	C	5/27/2016 2:00	6/7/2016 9:00	212
122	10	26	C	5/27/2016 2:00	6/7/2016 9:00	212
123	10	27	SF	5/27/2016 2:00	6/7/2016 9:00	212
124	10	30	C	5/27/2016 2:00	6/7/2016 9:00	212
128	10	23	C	5/27/2016 2:00	6/7/2016 9:00	212
129	10	26	SF	5/27/2016 2:00	6/7/2016 9:00	212
130	10	21	C	5/27/2016 2:00	6/7/2016 9:00	212
161	10	29	C	5/27/2016 2:00	6/7/2016 9:00	212
162	10	32	SF	5/27/2016 2:00	6/7/2016 9:00	212
163	10	20	C	5/27/2016 2:00	6/7/2016 9:00	212
15	38	13	C	5/27/2016 12:30	6/7/2016 21:00	262
16	38	6	WMF	5/27/2016 12:30	6/7/2016 21:00	262
17	38	31	C	5/27/2016 12:30	6/7/2016 21:00	262
79	38	17	C	5/27/2016 12:30	6/7/2016 21:00	262
80	38	13	WMF	5/27/2016 12:30	6/7/2016 21:00	262
81	38	13	C	5/27/2016 12:30	6/7/2016 21:00	262
118	38	7	C	5/27/2016 12:30	6/7/2016 21:00	262
119	38	16	WMF	5/27/2016 12:30	6/7/2016 21:00	262
120	38	27	C	5/27/2016 12:30	6/7/2016 21:00	262
179	38	14	C	5/27/2016 12:30	6/7/2016 21:00	262
180	38	13	WMF	5/27/2016 12:30	6/7/2016 21:00	262
181	38	2	WMF	5/27/2016 12:30	6/7/2016 21:00	262
182	38	5	C	5/27/2016 12:30	6/7/2016 21:00	262
183	38	14	C	5/27/2016 12:30	6/7/2016 21:00	262
184	38	10	WMF	5/27/2016 12:30	6/7/2016 21:00	262
185	38	6	WMF	5/27/2016 12:30	6/7/2016 21:00	262
186	38	14	C	5/27/2016 12:30	6/7/2016 21:00	262
187	38	1	WMF	5/27/2016 12:30	6/7/2016 21:00	262
188	38	16	C	5/27/2016 12:30	6/7/2016 21:00	262
189	38	8	WMF	5/27/2016 12:30	6/7/2016 21:00	262
190	38	8	C	5/27/2016 12:30	6/7/2016 21:00	262
20	12	1	C	5/27/2016 21:30	6/8/2016 10:30	220
21	12	7	SMB	5/27/2016 21:30	6/8/2016 10:30	220
22	12	1	C	5/27/2016 21:30	6/8/2016 10:30	220
26	12	5	C	5/27/2016 21:30	6/8/2016 10:30	220
27	12	0	SMB	5/27/2016 21:30	6/8/2016 10:30	220
28	12	1	C	5/27/2016 21:30	6/8/2016 10:30	220
43	12	8	C	5/27/2016 21:30	6/8/2016 10:30	220
44	12	4	SMB	5/27/2016 21:30	6/8/2016 10:30	220
45	12	16	C	5/27/2016 21:30	6/8/2016 10:30	220
50	12	6	C	5/27/2016 21:30	6/8/2016 10:30	220
51	12	3	SMB	5/27/2016 21:30	6/8/2016 10:30	220
52	12	8	C	5/27/2016 21:30	6/8/2016 10:30	220
79	12	10	C	5/27/2016 21:30	6/8/2016 10:30	220
80	12	1	SMB	5/27/2016 21:30	6/8/2016 10:30	220
81	12	5	C	5/27/2016 21:30	6/8/2016 10:30	220
126	12	9	C	5/27/2016 21:30	6/8/2016 10:30	220
127	12	4	SMB	5/27/2016 21:30	6/8/2016 10:30	220
128	12	2	C	5/27/2016 21:30	6/8/2016 10:30	220
129	12	7	C	5/27/2016 21:30	6/8/2016 10:30	220
130	12	3	SMB	5/27/2016 21:30	6/8/2016 10:30	220
131	12	9	C	5/27/2016 21:30	6/8/2016 10:30	220
136	12	3	C	5/27/2016 21:30	6/8/2016 10:30	220
137	12	1	SMB	5/27/2016 21:30	6/8/2016 10:30	220
138	12	7	C	5/27/2016 21:30	6/8/2016 10:30	220
147	12	1	C	5/27/2016 21:30	6/8/2016 10:30	220
148	12	3	SMB	5/27/2016 21:30	6/8/2016 10:30	220
149	12	14	C	5/27/2016 21:30	6/8/2016 10:30	220
155	12	3	C	5/27/2016 21:30	6/8/2016 10:30	220
156	12	5	SMB	5/27/2016 21:30	6/8/2016 10:30	220
157	12	1	C	5/27/2016 21:30	6/8/2016 10:30	220
8	42	5	C	5/28/2016 16:00	6/8/2016 23:40	288
9	42	0	SF	5/28/2016 16:00	6/8/2016 23:40	288
10	42	4	C	5/28/2016 16:00	6/8/2016 23:40	288
14	42	7	C	5/28/2016 16:00	6/8/2016 23:40	288
15	42	1	SF	5/28/2016 16:00	6/8/2016 23:40	288
16	42	6	C	5/28/2016 16:00	6/8/2016 23:40	288
27	42	8	C	5/28/2016 16:00	6/8/2016 23:40	288
28	42	1	SF	5/28/2016 16:00	6/8/2016 23:40	288
29	42	1	C	5/28/2016 16:00	6/8/2016 23:40	288
30	42	0	C	5/28/2016 16:00	6/8/2016 23:40	288
31	42	2	SF	5/28/2016 16:00	6/8/2016 23:40	288
32	42	0	SF	5/28/2016 16:00	6/8/2016 23:40	288
33	42	0	SF	5/28/2016 16:00	6/8/2016 23:40	288
34	42	4	C	5/28/2016 16:00	6/8/2016 23:40	288
60	42	4	C	5/28/2016 16:00	6/8/2016 23:40	288
61	42	3	SF	5/28/2016 16:00	6/8/2016 23:40	288
62	42	8	C	5/28/2016 16:00	6/8/2016 23:40	288
167	42	9	C	5/28/2016 16:00	6/8/2016 23:40	288
168	42	0	SF	5/28/2016 16:00	6/8/2016 23:40	288
169	42	0	SF	5/28/2016 16:00	6/8/2016 23:40	288
170	42	2	C	5/28/2016 16:00	6/8/2016 23:40	288
171	42	2	SF	5/28/2016 16:00	6/8/2016 23:40	288
172	42	8	C	5/28/2016 16:00	6/8/2016 23:40	288
174	42	10	C	5/28/2016 16:00	6/8/2016 23:40	288
175	42	2	SF	5/28/2016 16:00	6/8/2016 23:40	288
176	42	2	C	5/28/2016 16:00	6/8/2016 23:40	288
177	42	11	C	5/28/2016 16:00	6/8/2016 23:40	288
178	42	3	SF	5/28/2016 16:00	6/8/2016 23:40	288
179	42	4	C	5/28/2016 16:00	6/8/2016 23:40	288
180	42	5	SF	5/28/2016 16:00	6/8/2016 23:40	288
181	42	1	SF	5/28/2016 16:00	6/8/2016 23:40	288
182	42	7	C	5/28/2016 16:00	6/8/2016 23:40	288
6	24	8	C	5/29/2016 3:00	6/9/2016 3:00	220
7	24	1	WMF	5/29/2016 3:00	6/9/2016 3:00	220
8	24	1	C	5/29/2016 3:00	6/9/2016 3:00	220
63	24	3	C	5/29/2016 3:00	6/9/2016 3:00	220
64	24	4	WMF	5/29/2016 3:00	6/9/2016 3:00	220
65	24	10	C	5/29/2016 3:00	6/9/2016 3:00	220
97	24	10	C	5/29/2016 3:00	6/9/2016 3:00	220
98	24	4	WMF	5/29/2016 3:00	6/9/2016 3:00	220
99	24	9	C	5/29/2016 3:00	6/9/2016 3:00	220
110	24	8	C	5/29/2016 3:00	6/9/2016 3:00	220
111	24	1	WMF	5/29/2016 3:00	6/9/2016 3:00	220
112	24	2	C	5/29/2016 3:00	6/9/2016 3:00	220
122	24	1	C	5/29/2016 3:00	6/9/2016 3:00	220
123	24	0	WMF	5/29/2016 3:00	6/9/2016 3:00	220
124	24	1	C	5/29/2016 3:00	6/9/2016 3:00	220
129	24	5	C	5/29/2016 3:00	6/9/2016 3:00	220
130	24	2	WMF	5/29/2016 3:00	6/9/2016 3:00	220
131	24	3	C	5/29/2016 3:00	6/9/2016 3:00	220
162	24	4	C	5/29/2016 3:00	6/9/2016 3:00	220
163	24	2	WMF	5/29/2016 3:00	6/9/2016 3:00	220
164	24	2	C	5/29/2016 3:00	6/9/2016 3:00	220
179	24	16	C	5/29/2016 3:00	6/9/2016 3:00	220
180	24	1	WMF	5/29/2016 3:00	6/9/2016 3:00	220
181	24	2	C	5/29/2016 3:00	6/9/2016 3:00	220
186	24	18	C	5/29/2016 3:00	6/9/2016 3:00	220
187	24	2	WMF	5/29/2016 3:00	6/9/2016 3:00	220
188	24	7	C	5/29/2016 3:00	6/9/2016 3:00	220
16	35	6	C	5/28/2016 12:00	6/11/2016 4:30	262
17	35	9	WFS	5/28/2016 12:00	6/11/2016 4:30	262
18	35	24	C	5/28/2016 12:00	6/11/2016 4:30	262
21	35	19	C	5/28/2016 12:00	6/11/2016 4:30	262
22	35	1	WFS	5/28/2016 12:00	6/11/2016 4:30	262
23	35	5	C	5/28/2016 12:00	6/11/2016 4:30	262
31	35	20	C	5/28/2016 12:00	6/11/2016 4:30	262
32	35	12	WFS	5/28/2016 12:00	6/11/2016 4:30	262
33	35	5	C	5/28/2016 12:00	6/11/2016 4:30	262
36	35	29	C	5/28/2016 12:00	6/11/2016 4:30	262
37	35	2	WFS	5/28/2016 12:00	6/11/2016 4:30	262
38	35	9	C	5/28/2016 12:00	6/11/2016 4:30	262
39	35	1	WFS	5/28/2016 12:00	6/11/2016 4:30	262
40	35	17	WFS	5/28/2016 12:00	6/11/2016 4:30	262
41	35	4	WFS	5/28/2016 12:00	6/11/2016 4:30	262
42	35	18	C	5/28/2016 12:00	6/11/2016 4:30	262
43	35	5	C	5/28/2016 12:00	6/11/2016 4:30	262
44	35	1	WFS	5/28/2016 12:00	6/11/2016 4:30	262
45	35	14	C	5/28/2016 12:00	6/11/2016 4:30	262
63	35	11	C	5/28/2016 12:00	6/11/2016 4:30	262
64	35	2	WFS	5/28/2016 12:00	6/11/2016 4:30	262
65	35	12	C	5/28/2016 12:00	6/11/2016 4:30	262
74	35	6	C	5/28/2016 12:00	6/11/2016 4:30	262
75	35	0	WFS	5/28/2016 12:00	6/11/2016 4:30	262
76	35	3	WFS	5/28/2016 12:00	6/11/2016 4:30	262
77	35	9	C	5/28/2016 12:00	6/11/2016 4:30	262
79	35	4	C	5/28/2016 12:00	6/11/2016 4:30	262
80	35	3	WFS	5/28/2016 12:00	6/11/2016 4:30	262
81	35	12	C	5/28/2016 12:00	6/11/2016 4:30	262
95	35	6	C	5/28/2016 12:00	6/11/2016 4:30	262
96	35	14	WFS	5/28/2016 12:00	6/11/2016 4:30	262
97	35	7	C	5/28/2016 12:00	6/11/2016 4:30	262
98	35	5	WFS	5/28/2016 12:00	6/11/2016 4:30	262
99	35	25	C	5/28/2016 12:00	6/11/2016 4:30	262
100	35	14	C	5/28/2016 12:00	6/11/2016 4:30	262
101	35	0	WFS	5/28/2016 12:00	6/11/2016 4:30	262
102	35	17	C	5/28/2016 12:00	6/11/2016 4:30	262
130	35	9	C	5/28/2016 12:00	6/11/2016 4:30	262
131	35	1	WFS	5/28/2016 12:00	6/11/2016 4:30	262
132	35	14	C	5/28/2016 12:00	6/11/2016 4:30	262
163	35	0	C	5/28/2016 12:00	6/11/2016 4:30	262
164	35	12	WFS	5/28/2016 12:00	6/11/2016 4:30	262
165	35	29	C	5/28/2016 12:00	6/11/2016 4:30	262
169	35	9	C	5/28/2016 12:00	6/11/2016 4:30	262
170	35	8	WFS	5/28/2016 12:00	6/11/2016 4:30	262
171	35	6	C	5/28/2016 12:00	6/11/2016 4:30	262
172	35	7	C	5/28/2016 12:00	6/11/2016 4:30	262
173	35	8	WFS	5/28/2016 12:00	6/11/2016 4:30	262
174	35	14	C	5/28/2016 12:00	6/11/2016 4:30	262
143	19	13	C	6/7/2016 14:30	6/12/2016 22:00	220
144	19	30	SF	6/7/2016 14:30	6/12/2016 22:00	220
145	19	11	C	6/7/2016 14:30	6/12/2016 22:00	220
147	19	10	C	6/7/2016 14:30	6/12/2016 22:00	220
148	19	12	SF	6/7/2016 14:30	6/12/2016 22:00	220
149	19	30	C	6/7/2016 14:30	6/12/2016 22:00	220
155	19	30	C	6/7/2016 14:30	6/12/2016 22:00	220
156	19	12	SF	6/7/2016 14:30	6/12/2016 22:00	220
157	19	24	C	6/7/2016 14:30	6/12/2016 22:00	220
158	19	0	SF	6/7/2016 14:30	6/12/2016 22:00	220
159	19	19	C	6/7/2016 14:30	6/12/2016 22:00	220
164	19	10	C	6/7/2016 14:30	6/12/2016 22:00	220
165	19	12	SF	6/7/2016 14:30	6/12/2016 22:00	220
166	19	10	C	6/7/2016 14:30	6/12/2016 22:00	220
167	19	8	SF	6/7/2016 14:30	6/12/2016 22:00	220
168	19	6	C	6/7/2016 14:30	6/12/2016 22:00	220
38	13	8	C	6/8/2016 13:00	6/13/2016 11:30	262
39	13	0	WMF	6/8/2016 13:00	6/13/2016 11:30	262
40	13	2	C	6/8/2016 13:00	6/13/2016 11:30	262
43	13	3	C	6/8/2016 13:00	6/13/2016 11:30	262
44	13	1	WMF	6/8/2016 13:00	6/13/2016 11:30	262
45	13	2	C	6/8/2016 13:00	6/13/2016 11:30	262
46	13	5	C	6/8/2016 13:00	6/13/2016 11:30	262
47	13	0	WMF	6/8/2016 13:00	6/13/2016 11:30	262
48	13	12	C	6/8/2016 13:00	6/13/2016 11:30	262
57	13	2	C	6/8/2016 13:00	6/13/2016 11:30	262
58	13	1	WMF	6/8/2016 13:00	6/13/2016 11:30	262
59	13	4	C	6/8/2016 13:00	6/13/2016 11:30	262
87	13	12	C	6/8/2016 13:00	6/13/2016 11:30	262
88	13	1	WMF	6/8/2016 13:00	6/13/2016 11:30	262
89	13	3	C	6/8/2016 13:00	6/13/2016 11:30	262
102	13	1	C	6/8/2016 13:00	6/13/2016 11:30	262
103	13	0	WMF	6/8/2016 13:00	6/13/2016 11:30	262
104	13	1	C	6/8/2016 13:00	6/13/2016 11:30	262
111	13	0	C	6/8/2016 13:00	6/13/2016 11:30	262
112	13	0	WMF	6/8/2016 13:00	6/13/2016 11:30	262
113	13	1	WMF	6/8/2016 13:00	6/13/2016 11:30	262
114	13	1	C	6/8/2016 13:00	6/13/2016 11:30	262
119	13	0	C	6/8/2016 13:00	6/13/2016 11:30	262
120	13	0	WMF	6/8/2016 13:00	6/13/2016 11:30	262
121	13	2	C	6/8/2016 13:00	6/13/2016 11:30	262
126	13	0	C	6/8/2016 13:00	6/13/2016 11:30	262
127	13	0	WMF	6/8/2016 13:00	6/13/2016 11:30	262
128	13	2	C	6/8/2016 13:00	6/13/2016 11:30	262
131	13	2	C	6/8/2016 13:00	6/13/2016 11:30	262
132	13	0	WMF	6/8/2016 13:00	6/13/2016 11:30	262
133	13	2	C	6/8/2016 13:00	6/13/2016 11:30	262
139	13	1	C	6/8/2016 13:00	6/13/2016 11:30	262
140	13	0	WMF	6/8/2016 13:00	6/13/2016 11:30	262
141	13	2	C	6/8/2016 13:00	6/13/2016 11:30	262
144	13	0	C	6/8/2016 13:00	6/13/2016 11:30	262
145	13	2	WMF	6/8/2016 13:00	6/13/2016 11:30	262
146	13	7	C	6/8/2016 13:00	6/13/2016 11:30	262
147	13	2	C	6/8/2016 13:00	6/13/2016 11:30	262
148	13	3	WMF	6/8/2016 13:00	6/13/2016 11:30	262
149	13	2	C	6/8/2016 13:00	6/13/2016 11:30	262
151	13	8	C	6/8/2016 13:00	6/13/2016 11:30	262
152	13	0	WMF	6/8/2016 13:00	6/13/2016 11:30	262
153	13	0	C	6/8/2016 13:00	6/13/2016 11:30	262
154	13	0	WMF	6/8/2016 13:00	6/13/2016 11:30	262
155	13	6	C	6/8/2016 13:00	6/13/2016 11:30	262
169	13	0	C	6/8/2016 13:00	6/13/2016 11:30	262
170	13	0	WMF	6/8/2016 13:00	6/13/2016 11:30	262
171	13	2	C	6/8/2016 13:00	6/13/2016 11:30	262
173	13	3	C	6/8/2016 13:00	6/13/2016 11:30	262
174	13	0	WMF	6/8/2016 13:00	6/13/2016 11:30	262
175	13	1	C	6/8/2016 13:00	6/13/2016 11:30	262
28	18	1	C	6/8/2016 21:30	6/13/2016 15:00	270
29	18	0	SMB	6/8/2016 21:30	6/13/2016 15:00	270
30	18	5	C	6/8/2016 21:30	6/13/2016 15:00	270
74	18	10	C	6/8/2016 21:30	6/13/2016 15:00	270
75	18	2	SMB	6/8/2016 21:30	6/13/2016 15:00	270
76	18	3	SMB	6/8/2016 21:30	6/13/2016 15:00	270
77	18	0	C	6/8/2016 21:30	6/13/2016 15:00	270
80	18	4	C	6/8/2016 21:30	6/13/2016 15:00	270
81	18	0	SMB	6/8/2016 21:30	6/13/2016 15:00	270
82	18	2	SMB	6/8/2016 21:30	6/13/2016 15:00	270
83	18	0	SMB	6/8/2016 21:30	6/13/2016 15:00	270
84	18	0	C	6/8/2016 21:30	6/13/2016 15:00	270
97	18	3	C	6/8/2016 21:30	6/13/2016 15:00	270
98	18	0	SMB	6/8/2016 21:30	6/13/2016 15:00	270
99	18	1	C	6/8/2016 21:30	6/13/2016 15:00	270
101	18	4	C	6/8/2016 21:30	6/13/2016 15:00	270
102	18	1	SMB	6/8/2016 21:30	6/13/2016 15:00	270
103	18	0	SMB	6/8/2016 21:30	6/13/2016 15:00	270
104	18	4	C	6/8/2016 21:30	6/13/2016 15:00	270
17	1	1	C	6/9/2016 16:00	6/14/2016 7:00	282
18	1	0	WFS	6/9/2016 16:00	6/14/2016 7:00	282
19	1	6	C	6/9/2016 16:00	6/14/2016 7:00	282
21	1	5	C	6/9/2016 16:00	6/14/2016 7:00	282
22	1	0	WFS	6/9/2016 16:00	6/14/2016 7:00	282
23	1	3	C	6/9/2016 16:00	6/14/2016 7:00	282
24	1	0	WFS	6/9/2016 16:00	6/14/2016 7:00	282
25	1	3	C	6/9/2016 16:00	6/14/2016 7:00	282
26	1	0	WFS	6/9/2016 16:00	6/14/2016 7:00	282
27	1	2	C	6/9/2016 16:00	6/14/2016 7:00	282
28	1	0	WFS	6/9/2016 16:00	6/14/2016 7:00	282
29	1	5	C	6/9/2016 16:00	6/14/2016 7:00	282
31	1	3	C	6/9/2016 16:00	6/14/2016 7:00	282
32	1	1	WFS	6/9/2016 16:00	6/14/2016 7:00	282
33	1	8	C	6/9/2016 16:00	6/14/2016 7:00	282
37	1	8	C	6/9/2016 16:00	6/14/2016 7:00	282
38	1	0	WFS	6/9/2016 16:00	6/14/2016 7:00	282
39	1	10	C	6/9/2016 16:00	6/14/2016 7:00	282
42	1	1	C	6/9/2016 16:00	6/14/2016 7:00	282
43	1	0	WFS	6/9/2016 16:00	6/14/2016 7:00	282
44	1	8	C	6/9/2016 16:00	6/14/2016 7:00	282
47	1	4	C	6/9/2016 16:00	6/14/2016 7:00	282
48	1	0	WFS	6/9/2016 16:00	6/14/2016 7:00	282
49	1	8	C	6/9/2016 16:00	6/14/2016 7:00	282
54	1	4	C	6/9/2016 16:00	6/14/2016 7:00	282
55	1	2	WFS	6/9/2016 16:00	6/14/2016 7:00	282
56	1	5	C	6/9/2016 16:00	6/14/2016 7:00	282
59	1	1	C	6/9/2016 16:00	6/14/2016 7:00	282
60	1	0	WFS	6/9/2016 16:00	6/14/2016 7:00	282
61	1	3	C	6/9/2016 16:00	6/14/2016 7:00	282
62	1	2	C	6/9/2016 16:00	6/14/2016 7:00	282
63	1	1	WFS	6/9/2016 16:00	6/14/2016 7:00	282
64	1	3	C	6/9/2016 16:00	6/14/2016 7:00	282
65	1	0	WFS	6/9/2016 16:00	6/14/2016 7:00	282
66	1	4	C	6/9/2016 16:00	6/14/2016 7:00	282
77	1	4	C	6/9/2016 16:00	6/14/2016 7:00	282
78	1	0	WFS	6/9/2016 16:00	6/14/2016 7:00	282
79	1	5	C	6/9/2016 16:00	6/14/2016 7:00	282
82	1	3	C	6/9/2016 16:00	6/14/2016 7:00	282
83	1	0	WFS	6/9/2016 16:00	6/14/2016 7:00	282
84	1	4	C	6/9/2016 16:00	6/14/2016 7:00	282
89	1	5	C	6/9/2016 16:00	6/14/2016 7:00	282
90	1	0	WFS	6/9/2016 16:00	6/14/2016 7:00	282
91	1	7	C	6/9/2016 16:00	6/14/2016 7:00	282
94	1	0	C	6/9/2016 16:00	6/14/2016 7:00	282
95	1	0	WFS	6/9/2016 16:00	6/14/2016 7:00	282
96	1	2	C	6/9/2016 16:00	6/14/2016 7:00	282
98	1	3	C	6/9/2016 16:00	6/14/2016 7:00	282
99	1	0	WFS	6/9/2016 16:00	6/14/2016 7:00	282
100	1	2	C	6/9/2016 16:00	6/14/2016 7:00	282
104	1	3	C	6/9/2016 16:00	6/14/2016 7:00	282
105	1	0	WFS	6/9/2016 16:00	6/14/2016 7:00	282
106	1	7	C	6/9/2016 16:00	6/14/2016 7:00	282
109	1	1	C	6/9/2016 16:00	6/14/2016 7:00	282
110	1	0	WFS	6/9/2016 16:00	6/14/2016 7:00	282
111	1	9	C	6/9/2016 16:00	6/14/2016 7:00	282
114	1	1	C	6/9/2016 16:00	6/14/2016 7:00	282
115	1	0	WFS	6/9/2016 16:00	6/14/2016 7:00	282
116	1	3	C	6/9/2016 16:00	6/14/2016 7:00	282
117	1	0	WFS	6/9/2016 16:00	6/14/2016 7:00	282
118	1	0	C	6/9/2016 16:00	6/14/2016 7:00	282
121	1	6	C	6/9/2016 16:00	6/14/2016 7:00	282
122	1	0	WFS	6/9/2016 16:00	6/14/2016 7:00	282
123	1	1	C	6/9/2016 16:00	6/14/2016 7:00	282
124	1	6	C	6/9/2016 16:00	6/14/2016 7:00	282
125	1	0	WFS	6/9/2016 16:00	6/14/2016 7:00	282
126	1	6	C	6/9/2016 16:00	6/14/2016 7:00	282
127	1	0	C	6/9/2016 16:00	6/14/2016 7:00	282
128	1	0	WFS	6/9/2016 16:00	6/14/2016 7:00	282
129	1	4	C	6/9/2016 16:00	6/14/2016 7:00	282
135	1	3	C	6/9/2016 16:00	6/14/2016 7:00	282
136	1	0	WFS	6/9/2016 16:00	6/14/2016 7:00	282
137	1	4	C	6/9/2016 16:00	6/14/2016 7:00	282
138	1	1	C	6/9/2016 16:00	6/14/2016 7:00	282
139	1	0	WFS	6/9/2016 16:00	6/14/2016 7:00	282
140	1	8	C	6/9/2016 16:00	6/14/2016 7:00	282
148	1	7	C	6/9/2016 16:00	6/14/2016 7:00	282
149	1	0	WFS	6/9/2016 16:00	6/14/2016 7:00	282
150	1	3	C	6/9/2016 16:00	6/14/2016 7:00	282
157	1	8	C	6/9/2016 16:00	6/14/2016 7:00	282
158	1	0	WFS	6/9/2016 16:00	6/14/2016 7:00	282
159	1	5	C	6/9/2016 16:00	6/14/2016 7:00	282
174	1	5	C	6/9/2016 16:00	6/14/2016 7:00	282
12	2	3	C	6/10/2016 16:00	6/15/2016 3:00	266
13	2	1	WFS	6/10/2016 16:00	6/15/2016 3:00	266
14	2	2	C	6/10/2016 16:00	6/15/2016 3:00	266
16	2	4	C	6/10/2016 16:00	6/15/2016 3:00	266
17	2	0	WFS	6/10/2016 16:00	6/15/2016 3:00	266
18	2	1	C	6/10/2016 16:00	6/15/2016 3:00	266
19	2	0	WFS	6/10/2016 16:00	6/15/2016 3:00	266
20	2	6	C	6/10/2016 16:00	6/15/2016 3:00	266
24	2	3	C	6/10/2016 16:00	6/15/2016 3:00	266
25	2	0	WFS	6/10/2016 16:00	6/15/2016 3:00	266
26	2	7	C	6/10/2016 16:00	6/15/2016 3:00	266
104	2	3	C	6/10/2016 16:00	6/15/2016 3:00	266
105	2	0	WFS	6/10/2016 16:00	6/15/2016 3:00	266
106	2	4	C	6/10/2016 16:00	6/15/2016 3:00	266
108	2	9	C	6/10/2016 16:00	6/15/2016 3:00	266
109	2	1	WFS	6/10/2016 16:00	6/15/2016 3:00	266
110	2	0	WFS	6/10/2016 16:00	6/15/2016 3:00	266
111	2	0	WFS	6/10/2016 16:00	6/15/2016 3:00	266
112	2	5	C	6/10/2016 16:00	6/15/2016 3:00	266
113	2	0	WFS	6/10/2016 16:00	6/15/2016 3:00	266
114	2	2	C	6/10/2016 16:00	6/15/2016 3:00	266
117	2	6	C	6/10/2016 16:00	6/15/2016 3:00	266
118	2	0	WFS	6/10/2016 16:00	6/15/2016 3:00	266
119	2	4	C	6/10/2016 16:00	6/15/2016 3:00	266
122	2	0	C	6/10/2016 16:00	6/15/2016 3:00	266
123	2	0	WFS	6/10/2016 16:00	6/15/2016 3:00	266
124	2	0	WFS	6/10/2016 16:00	6/15/2016 3:00	266
125	2	3	C	6/10/2016 16:00	6/15/2016 3:00	266
126	2	0	WFS	6/10/2016 16:00	6/15/2016 3:00	266
