# Supplementary material for: Alternative bait trials in the Barents Sea snow crab fishery
Source: PeerJ. 2019 May 13;7:e6874. doi: 10.7717/peerj.6874 (PMC6521814; doi:10.7717/peerj.6874)
Supplement: Supplemental Information 2 — Raw data of snow crab carapace width, including line/fleet number, bait treatment, sex, depth, set and haul date. [file peerj-07-6874-s002.csv]

line	cw	bait	sex	set	haul	depth
45	116	C	M	5/26/2016 12:30	6/2/2016 0:00	218
45	115	C	M	5/26/2016 12:30	6/2/2016 0:00	218
45	118	SFS	M	5/26/2016 12:30	6/2/2016 0:00	218
45	110	C	M	5/26/2016 12:30	6/2/2016 0:00	218
45	110	C	M	5/26/2016 12:30	6/2/2016 0:00	218
45	109	SFS	M	5/26/2016 12:30	6/2/2016 0:00	218
45	99	C	M	5/26/2016 12:30	6/2/2016 0:00	218
45	126	C	M	5/26/2016 12:30	6/2/2016 0:00	218
45	107	C	M	5/26/2016 12:30	6/2/2016 0:00	218
45	109	C	M	5/26/2016 12:30	6/2/2016 0:00	218
45	114	C	M	5/26/2016 12:30	6/2/2016 0:00	218
45	103	C	M	5/26/2016 12:30	6/2/2016 0:00	218
45	120	C	M	5/26/2016 12:30	6/2/2016 0:00	218
45	103	C	M	5/26/2016 12:30	6/2/2016 0:00	218
45	104	C	M	5/26/2016 12:30	6/2/2016 0:00	218
45	108	C	M	5/26/2016 12:30	6/2/2016 0:00	218
45	130	C	M	5/26/2016 12:30	6/2/2016 0:00	218
45	101	C	M	5/26/2016 12:30	6/2/2016 0:00	218
45	112	C	M	5/26/2016 12:30	6/2/2016 0:00	218
45	102	C	M	5/26/2016 12:30	6/2/2016 0:00	218
45	114	C	M	5/26/2016 12:30	6/2/2016 0:00	218
45	136	C	M	5/26/2016 12:30	6/2/2016 0:00	218
45	114	C	M	5/26/2016 12:30	6/2/2016 0:00	218
45	107	C	M	5/26/2016 12:30	6/2/2016 0:00	218
45	107	C	M	5/26/2016 12:30	6/2/2016 0:00	218
45	124	C	M	5/26/2016 12:30	6/2/2016 0:00	218
45	110	C	M	5/26/2016 12:30	6/2/2016 0:00	218
45	116	C	M	5/26/2016 12:30	6/2/2016 0:00	218
45	123	C	M	5/26/2016 12:30	6/2/2016 0:00	218
45	119	C	M	5/26/2016 12:30	6/2/2016 0:00	218
45	113	C	M	5/26/2016 12:30	6/2/2016 0:00	218
45	126	C	M	5/26/2016 12:30	6/2/2016 0:00	218
45	112	C	M	5/26/2016 12:30	6/2/2016 0:00	218
45	117	C	M	5/26/2016 12:30	6/2/2016 0:00	218
45	121	C	M	5/26/2016 12:30	6/2/2016 0:00	218
45	132	C	M	5/26/2016 12:30	6/2/2016 0:00	218
45	140	SFS	M	5/26/2016 12:30	6/2/2016 0:00	218
45	117	C	M	5/26/2016 12:30	6/2/2016 0:00	218
45	109	C	M	5/26/2016 12:30	6/2/2016 0:00	218
45	110	C	M	5/26/2016 12:30	6/2/2016 0:00	218
45	105	C	M	5/26/2016 12:30	6/2/2016 0:00	218
45	102	C	M	5/26/2016 12:30	6/2/2016 0:00	218
45	99	C	M	5/26/2016 12:30	6/2/2016 0:00	218
45	102	SFS	M	5/26/2016 12:30	6/2/2016 0:00	218
45	108	C	M	5/26/2016 12:30	6/2/2016 0:00	218
45	114	C	M	5/26/2016 12:30	6/2/2016 0:00	218
45	107	C	M	5/26/2016 12:30	6/2/2016 0:00	218
45	97	C	M	5/26/2016 12:30	6/2/2016 0:00	218
45	137	C	M	5/26/2016 12:30	6/2/2016 0:00	218
45	103	C	M	5/26/2016 12:30	6/2/2016 0:00	218
45	121	SFS	M	5/26/2016 12:30	6/2/2016 0:00	218
45	118	C	M	5/26/2016 12:30	6/2/2016 0:00	218
45	134	C	M	5/26/2016 12:30	6/2/2016 0:00	218
45	126	C	M	5/26/2016 12:30	6/2/2016 0:00	218
45	126	C	M	5/26/2016 12:30	6/2/2016 0:00	218
45	119	C	M	5/26/2016 12:30	6/2/2016 0:00	218
45	103	SFS	M	5/26/2016 12:30	6/2/2016 0:00	218
45	116	C	M	5/26/2016 12:30	6/2/2016 0:00	218
45	103	C	M	5/26/2016 12:30	6/2/2016 0:00	218
45	119	C	M	5/26/2016 12:30	6/2/2016 0:00	218
45	102	C	M	5/26/2016 12:30	6/2/2016 0:00	218
45	116	C	M	5/26/2016 12:30	6/2/2016 0:00	218
45	113	C	M	5/26/2016 12:30	6/2/2016 0:00	218
45	112	C	M	5/26/2016 12:30	6/2/2016 0:00	218
45	143	C	M	5/26/2016 12:30	6/2/2016 0:00	218
45	137	C	M	5/26/2016 12:30	6/2/2016 0:00	218
45	121	C	M	5/26/2016 12:30	6/2/2016 0:00	218
45	130	C	M	5/26/2016 12:30	6/2/2016 0:00	218
45	117	C	M	5/26/2016 12:30	6/2/2016 0:00	218
45	117	C	M	5/26/2016 12:30	6/2/2016 0:00	218
45	114	C	M	5/26/2016 12:30	6/2/2016 0:00	218
45	111	C	M	5/26/2016 12:30	6/2/2016 0:00	218
45	97	C	M	5/26/2016 12:30	6/2/2016 0:00	218
45	135	SFS	M	5/26/2016 12:30	6/2/2016 0:00	218
45	140	C	M	5/26/2016 12:30	6/2/2016 0:00	218
45	133	C	M	5/26/2016 12:30	6/2/2016 0:00	218
45	116	C	M	5/26/2016 12:30	6/2/2016 0:00	218
45	110	C	M	5/26/2016 12:30	6/2/2016 0:00	218
45	107	C	M	5/26/2016 12:30	6/2/2016 0:00	218
45	156	C	M	5/26/2016 12:30	6/2/2016 0:00	218
45	115	C	M	5/26/2016 12:30	6/2/2016 0:00	218
45	121	SFS	M	5/26/2016 12:30	6/2/2016 0:00	218
45	106	SFS	M	5/26/2016 12:30	6/2/2016 0:00	218
45	98	C	M	5/26/2016 12:30	6/2/2016 0:00	218
45	108	C	M	5/26/2016 12:30	6/2/2016 0:00	218
45	107	C	M	5/26/2016 12:30	6/2/2016 0:00	218
45	98	C	M	5/26/2016 12:30	6/2/2016 0:00	218
45	102	C	M	5/26/2016 12:30	6/2/2016 0:00	218
45	106	C	M	5/26/2016 12:30	6/2/2016 0:00	218
45	113	C	M	5/26/2016 12:30	6/2/2016 0:00	218
45	108	C	M	5/26/2016 12:30	6/2/2016 0:00	218
45	113	C	M	5/26/2016 12:30	6/2/2016 0:00	218
45	112	C	M	5/26/2016 12:30	6/2/2016 0:00	218
45	131	C	M	5/26/2016 12:30	6/2/2016 0:00	218
45	112	C	M	5/26/2016 12:30	6/2/2016 0:00	218
45	102	C	M	5/26/2016 12:30	6/2/2016 0:00	218
45	105	C	M	5/26/2016 12:30	6/2/2016 0:00	218
45	118	C	M	5/26/2016 12:30	6/2/2016 0:00	218
45	128	C	M	5/26/2016 12:30	6/2/2016 0:00	218
45	133	C	M	5/26/2016 12:30	6/2/2016 0:00	218
45	108	C	M	5/26/2016 12:30	6/2/2016 0:00	218
45	132	C	M	5/26/2016 12:30	6/2/2016 0:00	218
45	118	C	M	5/26/2016 12:30	6/2/2016 0:00	218
45	119	C	M	5/26/2016 12:30	6/2/2016 0:00	218
45	113	SFS	M	5/26/2016 12:30	6/2/2016 0:00	218
45	106	C	M	5/26/2016 12:30	6/2/2016 0:00	218
45	133	C	M	5/26/2016 12:30	6/2/2016 0:00	218
45	124	C	M	5/26/2016 12:30	6/2/2016 0:00	218
45	132	C	M	5/26/2016 12:30	6/2/2016 0:00	218
45	143	C	M	5/26/2016 12:30	6/2/2016 0:00	218
45	103	C	M	5/26/2016 12:30	6/2/2016 0:00	218
45	134	C	M	5/26/2016 12:30	6/2/2016 0:00	218
45	109	C	M	5/26/2016 12:30	6/2/2016 0:00	218
45	126	C	M	5/26/2016 12:30	6/2/2016 0:00	218
45	112	C	M	5/26/2016 12:30	6/2/2016 0:00	218
45	110	SFS	M	5/26/2016 12:30	6/2/2016 0:00	218
45	112	C	M	5/26/2016 12:30	6/2/2016 0:00	218
45	112	C	M	5/26/2016 12:30	6/2/2016 0:00	218
45	132	C	M	5/26/2016 12:30	6/2/2016 0:00	218
45	114	C	M	5/26/2016 12:30	6/2/2016 0:00	218
45	114	C	M	5/26/2016 12:30	6/2/2016 0:00	218
45	120	C	M	5/26/2016 12:30	6/2/2016 0:00	218
45	124	C	M	5/26/2016 12:30	6/2/2016 0:00	218
45	116	C	M	5/26/2016 12:30	6/2/2016 0:00	218
45	142	C	M	5/26/2016 12:30	6/2/2016 0:00	218
45	117	C	M	5/26/2016 12:30	6/2/2016 0:00	218
45	112	C	M	5/26/2016 12:30	6/2/2016 0:00	218
45	126	C	M	5/26/2016 12:30	6/2/2016 0:00	218
45	121	C	M	5/26/2016 12:30	6/2/2016 0:00	218
45	109	C	M	5/26/2016 12:30	6/2/2016 0:00	218
45	100	SFS	M	5/26/2016 12:30	6/2/2016 0:00	218
45	102	C	M	5/26/2016 12:30	6/2/2016 0:00	218
45	127	C	M	5/26/2016 12:30	6/2/2016 0:00	218
45	116	C	M	5/26/2016 12:30	6/2/2016 0:00	218
45	116	C	M	5/26/2016 12:30	6/2/2016 0:00	218
45	121	C	M	5/26/2016 12:30	6/2/2016 0:00	218
45	114	SFS	M	5/26/2016 12:30	6/2/2016 0:00	218
45	122	C	M	5/26/2016 12:30	6/2/2016 0:00	218
45	113	C	M	5/26/2016 12:30	6/2/2016 0:00	218
45	107	C	M	5/26/2016 12:30	6/2/2016 0:00	218
45	117	SFS	M	5/26/2016 12:30	6/2/2016 0:00	218
45	116	C	M	5/26/2016 12:30	6/2/2016 0:00	218
45	121	C	M	5/26/2016 12:30	6/2/2016 0:00	218
45	111	C	M	5/26/2016 12:30	6/2/2016 0:00	218
45	116	C	M	5/26/2016 12:30	6/2/2016 0:00	218
45	113	SFS	M	5/26/2016 12:30	6/2/2016 0:00	218
45	119	C	M	5/26/2016 12:30	6/2/2016 0:00	218
45	103	C	M	5/26/2016 12:30	6/2/2016 0:00	218
45	107	C	M	5/26/2016 12:30	6/2/2016 0:00	218
45	114	C	M	5/26/2016 12:30	6/2/2016 0:00	218
45	111	C	M	5/26/2016 12:30	6/2/2016 0:00	218
45	116	C	M	5/26/2016 12:30	6/2/2016 0:00	218
45	102	C	M	5/26/2016 12:30	6/2/2016 0:00	218
45	114	C	M	5/26/2016 12:30	6/2/2016 0:00	218
45	129	SFS	M	5/26/2016 12:30	6/2/2016 0:00	218
45	98	C	M	5/26/2016 12:30	6/2/2016 0:00	218
45	107	C	M	5/26/2016 12:30	6/2/2016 0:00	218
45	104	C	M	5/26/2016 12:30	6/2/2016 0:00	218
45	106	C	M	5/26/2016 12:30	6/2/2016 0:00	218
45	110	C	M	5/26/2016 12:30	6/2/2016 0:00	218
45	114	C	M	5/26/2016 12:30	6/2/2016 0:00	218
45	105	C	M	5/26/2016 12:30	6/2/2016 0:00	218
45	107	C	M	5/26/2016 12:30	6/2/2016 0:00	218
45	107	C	M	5/26/2016 12:30	6/2/2016 0:00	218
45	107	C	M	5/26/2016 12:30	6/2/2016 0:00	218
45	101	C	M	5/26/2016 12:30	6/2/2016 0:00	218
45	124	C	M	5/26/2016 12:30	6/2/2016 0:00	218
45	112	C	M	5/26/2016 12:30	6/2/2016 0:00	218
45	123	SFS	M	5/26/2016 12:30	6/2/2016 0:00	218
45	104	C	M	5/26/2016 12:30	6/2/2016 0:00	218
45	113	SFS	M	5/26/2016 12:30	6/2/2016 0:00	218
45	124	C	M	5/26/2016 12:30	6/2/2016 0:00	218
45	76	C	M	5/26/2016 12:30	6/2/2016 0:00	218
45	110	C	M	5/26/2016 12:30	6/2/2016 0:00	218
45	100	C	M	5/26/2016 12:30	6/2/2016 0:00	218
45	112	SFS	M	5/26/2016 12:30	6/2/2016 0:00	218
45	112	C	M	5/26/2016 12:30	6/2/2016 0:00	218
45	119	C	M	5/26/2016 12:30	6/2/2016 0:00	218
45	112	C	M	5/26/2016 12:30	6/2/2016 0:00	218
45	120	C	M	5/26/2016 12:30	6/2/2016 0:00	218
45	107	C	M	5/26/2016 12:30	6/2/2016 0:00	218
45	125	C	M	5/26/2016 12:30	6/2/2016 0:00	218
45	120	C	M	5/26/2016 12:30	6/2/2016 0:00	218
45	113	C	M	5/26/2016 12:30	6/2/2016 0:00	218
45	116	C	M	5/26/2016 12:30	6/2/2016 0:00	218
45	122	C	M	5/26/2016 12:30	6/2/2016 0:00	218
45	124	C	M	5/26/2016 12:30	6/2/2016 0:00	218
45	123	C	M	5/26/2016 12:30	6/2/2016 0:00	218
45	101	C	M	5/26/2016 12:30	6/2/2016 0:00	218
45	146	C	M	5/26/2016 12:30	6/2/2016 0:00	218
45	113	C	M	5/26/2016 12:30	6/2/2016 0:00	218
45	114	C	M	5/26/2016 12:30	6/2/2016 0:00	218
45	96	SFS	M	5/26/2016 12:30	6/2/2016 0:00	218
45	106	C	M	5/26/2016 12:30	6/2/2016 0:00	218
45	103	SFS	M	5/26/2016 12:30	6/2/2016 0:00	218
45	132	C	M	5/26/2016 12:30	6/2/2016 0:00	218
45	141	C	M	5/26/2016 12:30	6/2/2016 0:00	218
45	104	C	M	5/26/2016 12:30	6/2/2016 0:00	218
45	108	C	M	5/26/2016 12:30	6/2/2016 0:00	218
45	112	SFS	M	5/26/2016 12:30	6/2/2016 0:00	218
45	115	C	M	5/26/2016 12:30	6/2/2016 0:00	218
45	104	SFS	M	5/26/2016 12:30	6/2/2016 0:00	218
45	110	C	M	5/26/2016 12:30	6/2/2016 0:00	218
45	108	C	M	5/26/2016 12:30	6/2/2016 0:00	218
45	137	C	M	5/26/2016 12:30	6/2/2016 0:00	218
45	108	C	M	5/26/2016 12:30	6/2/2016 0:00	218
45	106	C	M	5/26/2016 12:30	6/2/2016 0:00	218
45	104	C	M	5/26/2016 12:30	6/2/2016 0:00	218
45	131	C	M	5/26/2016 12:30	6/2/2016 0:00	218
45	136	C	M	5/26/2016 12:30	6/2/2016 0:00	218
45	121	C	M	5/26/2016 12:30	6/2/2016 0:00	218
45	123	C	M	5/26/2016 12:30	6/2/2016 0:00	218
45	114	C	M	5/26/2016 12:30	6/2/2016 0:00	218
45	120	SFS	M	5/26/2016 12:30	6/2/2016 0:00	218
45	103	C	M	5/26/2016 12:30	6/2/2016 0:00	218
45	106	C	M	5/26/2016 12:30	6/2/2016 0:00	218
45	106	C	M	5/26/2016 12:30	6/2/2016 0:00	218
45	103	C	M	5/26/2016 12:30	6/2/2016 0:00	218
45	107	C	M	5/26/2016 12:30	6/2/2016 0:00	218
45	111	C	M	5/26/2016 12:30	6/2/2016 0:00	218
45	105	C	M	5/26/2016 12:30	6/2/2016 0:00	218
45	106	SFS	M	5/26/2016 12:30	6/2/2016 0:00	218
45	134	SFS	M	5/26/2016 12:30	6/2/2016 0:00	218
45	110	C	M	5/26/2016 12:30	6/2/2016 0:00	218
45	122	C	M	5/26/2016 12:30	6/2/2016 0:00	218
45	110	C	M	5/26/2016 12:30	6/2/2016 0:00	218
45	107	C	M	5/26/2016 12:30	6/2/2016 0:00	218
45	113	C	M	5/26/2016 12:30	6/2/2016 0:00	218
45	100	C	M	5/26/2016 12:30	6/2/2016 0:00	218
45	135	C	M	5/26/2016 12:30	6/2/2016 0:00	218
45	95	C	M	5/26/2016 12:30	6/2/2016 0:00	218
45	114	SFS	M	5/26/2016 12:30	6/2/2016 0:00	218
45	120	C	M	5/26/2016 12:30	6/2/2016 0:00	218
45	108	C	M	5/26/2016 12:30	6/2/2016 0:00	218
45	110	C	M	5/26/2016 12:30	6/2/2016 0:00	218
45	110	C	M	5/26/2016 12:30	6/2/2016 0:00	218
45	102	C	M	5/26/2016 12:30	6/2/2016 0:00	218
45	121	C	M	5/26/2016 12:30	6/2/2016 0:00	218
45	130	C	M	5/26/2016 12:30	6/2/2016 0:00	218
45	114	C	M	5/26/2016 12:30	6/2/2016 0:00	218
45	128	C	M	5/26/2016 12:30	6/2/2016 0:00	218
45	108	C	M	5/26/2016 12:30	6/2/2016 0:00	218
45	110	C	M	5/26/2016 12:30	6/2/2016 0:00	218
45	104	C	M	5/26/2016 12:30	6/2/2016 0:00	218
45	108	C	M	5/26/2016 12:30	6/2/2016 0:00	218
45	110	SFS	M	5/26/2016 12:30	6/2/2016 0:00	218
45	112	C	M	5/26/2016 12:30	6/2/2016 0:00	218
45	120	C	M	5/26/2016 12:30	6/2/2016 0:00	218
45	124	C	M	5/26/2016 12:30	6/2/2016 0:00	218
45	93	C	M	5/26/2016 12:30	6/2/2016 0:00	218
45	123	C	M	5/26/2016 12:30	6/2/2016 0:00	218
45	133	C	M	5/26/2016 12:30	6/2/2016 0:00	218
45	94	C	M	5/26/2016 12:30	6/2/2016 0:00	218
45	110	C	M	5/26/2016 12:30	6/2/2016 0:00	218
45	145	C	M	5/26/2016 12:30	6/2/2016 0:00	218
45	100	C	M	5/26/2016 12:30	6/2/2016 0:00	218
45	137	C	M	5/26/2016 12:30	6/2/2016 0:00	218
45	115	C	M	5/26/2016 12:30	6/2/2016 0:00	218
45	118	SFS	M	5/26/2016 12:30	6/2/2016 0:00	218
45	107	C	M	5/26/2016 12:30	6/2/2016 0:00	218
45	119	C	M	5/26/2016 12:30	6/2/2016 0:00	218
45	132	C	M	5/26/2016 12:30	6/2/2016 0:00	218
45	110	C	M	5/26/2016 12:30	6/2/2016 0:00	218
45	116	C	M	5/26/2016 12:30	6/2/2016 0:00	218
45	107	SFS	M	5/26/2016 12:30	6/2/2016 0:00	218
45	113	C	M	5/26/2016 12:30	6/2/2016 0:00	218
45	120	C	M	5/26/2016 12:30	6/2/2016 0:00	218
45	105	C	M	5/26/2016 12:30	6/2/2016 0:00	218
45	111	SFS	M	5/26/2016 12:30	6/2/2016 0:00	218
45	118	C	M	5/26/2016 12:30	6/2/2016 0:00	218
45	118	C	M	5/26/2016 12:30	6/2/2016 0:00	218
45	114	C	M	5/26/2016 12:30	6/2/2016 0:00	218
45	116	C	M	5/26/2016 12:30	6/2/2016 0:00	218
45	111	SFS	M	5/26/2016 12:30	6/2/2016 0:00	218
45	101	C	M	5/26/2016 12:30	6/2/2016 0:00	218
45	100	C	M	5/26/2016 12:30	6/2/2016 0:00	218
45	114	C	M	5/26/2016 12:30	6/2/2016 0:00	218
45	118	C	M	5/26/2016 12:30	6/2/2016 0:00	218
45	114	C	M	5/26/2016 12:30	6/2/2016 0:00	218
45	122	C	M	5/26/2016 12:30	6/2/2016 0:00	218
45	113	C	M	5/26/2016 12:30	6/2/2016 0:00	218
45	117	C	M	5/26/2016 12:30	6/2/2016 0:00	218
45	110	C	M	5/26/2016 12:30	6/2/2016 0:00	218
45	109	C	M	5/26/2016 12:30	6/2/2016 0:00	218
45	104	C	M	5/26/2016 12:30	6/2/2016 0:00	218
45	134	C	M	5/26/2016 12:30	6/2/2016 0:00	218
45	101	SFS	M	5/26/2016 12:30	6/2/2016 0:00	218
45	96	C	M	5/26/2016 12:30	6/2/2016 0:00	218
45	120	C	M	5/26/2016 12:30	6/2/2016 0:00	218
45	112	C	M	5/26/2016 12:30	6/2/2016 0:00	218
45	108	C	M	5/26/2016 12:30	6/2/2016 0:00	218
45	116	SFS	M	5/26/2016 12:30	6/2/2016 0:00	218
45	113	C	M	5/26/2016 12:30	6/2/2016 0:00	218
45	108	C	M	5/26/2016 12:30	6/2/2016 0:00	218
45	119	C	M	5/26/2016 12:30	6/2/2016 0:00	218
45	112	C	M	5/26/2016 12:30	6/2/2016 0:00	218
45	100	C	M	5/26/2016 12:30	6/2/2016 0:00	218
45	104	C	M	5/26/2016 12:30	6/2/2016 0:00	218
45	123	C	M	5/26/2016 12:30	6/2/2016 0:00	218
45	128	C	M	5/26/2016 12:30	6/2/2016 0:00	218
45	112	C	M	5/26/2016 12:30	6/2/2016 0:00	218
45	114	C	M	5/26/2016 12:30	6/2/2016 0:00	218
45	125	C	M	5/26/2016 12:30	6/2/2016 0:00	218
45	112	C	M	5/26/2016 12:30	6/2/2016 0:00	218
45	119	C	M	5/26/2016 12:30	6/2/2016 0:00	218
45	132	C	M	5/26/2016 12:30	6/2/2016 0:00	218
45	108	C	M	5/26/2016 12:30	6/2/2016 0:00	218
8	109	SFS	M	5/26/2016 23:00	6/7/2016 7:00	210
8	126	C	M	5/26/2016 23:00	6/7/2016 7:00	210
8	129	C	M	5/26/2016 23:00	6/7/2016 7:00	210
8	130	C	M	5/26/2016 23:00	6/7/2016 7:00	210
8	103	C	M	5/26/2016 23:00	6/7/2016 7:00	210
8	109	C	M	5/26/2016 23:00	6/7/2016 7:00	210
8	114	C	M	5/26/2016 23:00	6/7/2016 7:00	210
8	128	C	M	5/26/2016 23:00	6/7/2016 7:00	210
8	104	C	M	5/26/2016 23:00	6/7/2016 7:00	210
8	123	C	M	5/26/2016 23:00	6/7/2016 7:00	210
8	114	C	M	5/26/2016 23:00	6/7/2016 7:00	210
8	124	C	M	5/26/2016 23:00	6/7/2016 7:00	210
8	142	C	M	5/26/2016 23:00	6/7/2016 7:00	210
8	109	C	M	5/26/2016 23:00	6/7/2016 7:00	210
8	109	C	M	5/26/2016 23:00	6/7/2016 7:00	210
8	116	SFS	M	5/26/2016 23:00	6/7/2016 7:00	210
8	106	C	M	5/26/2016 23:00	6/7/2016 7:00	210
8	104	C	M	5/26/2016 23:00	6/7/2016 7:00	210
8	123	C	M	5/26/2016 23:00	6/7/2016 7:00	210
8	132	C	M	5/26/2016 23:00	6/7/2016 7:00	210
8	89	C	M	5/26/2016 23:00	6/7/2016 7:00	210
8	100	C	M	5/26/2016 23:00	6/7/2016 7:00	210
8	133	C	M	5/26/2016 23:00	6/7/2016 7:00	210
8	92	C	M	5/26/2016 23:00	6/7/2016 7:00	210
8	109	C	M	5/26/2016 23:00	6/7/2016 7:00	210
8	113	C	M	5/26/2016 23:00	6/7/2016 7:00	210
8	119	C	M	5/26/2016 23:00	6/7/2016 7:00	210
8	118	C	M	5/26/2016 23:00	6/7/2016 7:00	210
8	102	C	M	5/26/2016 23:00	6/7/2016 7:00	210
8	97	C	M	5/26/2016 23:00	6/7/2016 7:00	210
8	113	SFS	M	5/26/2016 23:00	6/7/2016 7:00	210
8	118	C	M	5/26/2016 23:00	6/7/2016 7:00	210
8	141	C	M	5/26/2016 23:00	6/7/2016 7:00	210
8	122	C	M	5/26/2016 23:00	6/7/2016 7:00	210
8	139	C	M	5/26/2016 23:00	6/7/2016 7:00	210
8	120	C	M	5/26/2016 23:00	6/7/2016 7:00	210
8	125	SFS	M	5/26/2016 23:00	6/7/2016 7:00	210
8	112	SFS	M	5/26/2016 23:00	6/7/2016 7:00	210
8	108	SFS	M	5/26/2016 23:00	6/7/2016 7:00	210
8	101	C	M	5/26/2016 23:00	6/7/2016 7:00	210
8	101	C	M	5/26/2016 23:00	6/7/2016 7:00	210
8	132	C	M	5/26/2016 23:00	6/7/2016 7:00	210
8	116	C	M	5/26/2016 23:00	6/7/2016 7:00	210
8	106	C	M	5/26/2016 23:00	6/7/2016 7:00	210
8	115	C	M	5/26/2016 23:00	6/7/2016 7:00	210
8	113	C	M	5/26/2016 23:00	6/7/2016 7:00	210
8	110	C	M	5/26/2016 23:00	6/7/2016 7:00	210
8	130	C	M	5/26/2016 23:00	6/7/2016 7:00	210
8	111	C	M	5/26/2016 23:00	6/7/2016 7:00	210
8	112	C	M	5/26/2016 23:00	6/7/2016 7:00	210
8	124	C	M	5/26/2016 23:00	6/7/2016 7:00	210
8	112	C	M	5/26/2016 23:00	6/7/2016 7:00	210
8	112	C	M	5/26/2016 23:00	6/7/2016 7:00	210
8	124	C	M	5/26/2016 23:00	6/7/2016 7:00	210
8	116	C	M	5/26/2016 23:00	6/7/2016 7:00	210
8	117	C	M	5/26/2016 23:00	6/7/2016 7:00	210
8	133	SFS	M	5/26/2016 23:00	6/7/2016 7:00	210
8	116	C	M	5/26/2016 23:00	6/7/2016 7:00	210
8	112	C	M	5/26/2016 23:00	6/7/2016 7:00	210
8	139	SFS	M	5/26/2016 23:00	6/7/2016 7:00	210
8	109	C	M	5/26/2016 23:00	6/7/2016 7:00	210
8	112	C	M	5/26/2016 23:00	6/7/2016 7:00	210
8	114	C	M	5/26/2016 23:00	6/7/2016 7:00	210
8	105	C	M	5/26/2016 23:00	6/7/2016 7:00	210
8	112	C	M	5/26/2016 23:00	6/7/2016 7:00	210
8	93	C	M	5/26/2016 23:00	6/7/2016 7:00	210
8	121	C	M	5/26/2016 23:00	6/7/2016 7:00	210
8	103	C	M	5/26/2016 23:00	6/7/2016 7:00	210
8	112	C	M	5/26/2016 23:00	6/7/2016 7:00	210
8	103	C	M	5/26/2016 23:00	6/7/2016 7:00	210
8	98	C	M	5/26/2016 23:00	6/7/2016 7:00	210
8	105	C	M	5/26/2016 23:00	6/7/2016 7:00	210
8	115	C	M	5/26/2016 23:00	6/7/2016 7:00	210
8	114	C	M	5/26/2016 23:00	6/7/2016 7:00	210
8	103	C	M	5/26/2016 23:00	6/7/2016 7:00	210
8	109	C	M	5/26/2016 23:00	6/7/2016 7:00	210
8	105	SFS	M	5/26/2016 23:00	6/7/2016 7:00	210
8	107	C	M	5/26/2016 23:00	6/7/2016 7:00	210
8	113	C	M	5/26/2016 23:00	6/7/2016 7:00	210
8	117	C	M	5/26/2016 23:00	6/7/2016 7:00	210
8	114	C	M	5/26/2016 23:00	6/7/2016 7:00	210
8	119	C	M	5/26/2016 23:00	6/7/2016 7:00	210
8	109	C	M	5/26/2016 23:00	6/7/2016 7:00	210
8	118	SFS	M	5/26/2016 23:00	6/7/2016 7:00	210
8	121	C	M	5/26/2016 23:00	6/7/2016 7:00	210
8	112	C	M	5/26/2016 23:00	6/7/2016 7:00	210
8	114	C	M	5/26/2016 23:00	6/7/2016 7:00	210
8	113	C	M	5/26/2016 23:00	6/7/2016 7:00	210
8	109	C	M	5/26/2016 23:00	6/7/2016 7:00	210
8	131	C	M	5/26/2016 23:00	6/7/2016 7:00	210
8	123	SFS	M	5/26/2016 23:00	6/7/2016 7:00	210
8	94	C	M	5/26/2016 23:00	6/7/2016 7:00	210
8	98	C	M	5/26/2016 23:00	6/7/2016 7:00	210
8	114	SFS	M	5/26/2016 23:00	6/7/2016 7:00	210
8	109	C	M	5/26/2016 23:00	6/7/2016 7:00	210
8	106	C	M	5/26/2016 23:00	6/7/2016 7:00	210
8	105	C	M	5/26/2016 23:00	6/7/2016 7:00	210
8	119	C	M	5/26/2016 23:00	6/7/2016 7:00	210
8	115	C	M	5/26/2016 23:00	6/7/2016 7:00	210
8	112	C	M	5/26/2016 23:00	6/7/2016 7:00	210
8	97	C	M	5/26/2016 23:00	6/7/2016 7:00	210
8	107	C	M	5/26/2016 23:00	6/7/2016 7:00	210
8	109	C	M	5/26/2016 23:00	6/7/2016 7:00	210
8	129	SFS	M	5/26/2016 23:00	6/7/2016 7:00	210
8	108	C	M	5/26/2016 23:00	6/7/2016 7:00	210
8	112	C	M	5/26/2016 23:00	6/7/2016 7:00	210
8	116	SFS	M	5/26/2016 23:00	6/7/2016 7:00	210
8	113	C	M	5/26/2016 23:00	6/7/2016 7:00	210
8	98	C	M	5/26/2016 23:00	6/7/2016 7:00	210
8	118	C	M	5/26/2016 23:00	6/7/2016 7:00	210
8	121	C	M	5/26/2016 23:00	6/7/2016 7:00	210
8	123	C	M	5/26/2016 23:00	6/7/2016 7:00	210
8	120	C	M	5/26/2016 23:00	6/7/2016 7:00	210
8	96	C	M	5/26/2016 23:00	6/7/2016 7:00	210
8	104	C	M	5/26/2016 23:00	6/7/2016 7:00	210
8	113	C	M	5/26/2016 23:00	6/7/2016 7:00	210
8	109	C	M	5/26/2016 23:00	6/7/2016 7:00	210
8	117	C	M	5/26/2016 23:00	6/7/2016 7:00	210
8	119	C	M	5/26/2016 23:00	6/7/2016 7:00	210
8	113	C	M	5/26/2016 23:00	6/7/2016 7:00	210
8	95	C	M	5/26/2016 23:00	6/7/2016 7:00	210
8	99	C	M	5/26/2016 23:00	6/7/2016 7:00	210
8	106	C	M	5/26/2016 23:00	6/7/2016 7:00	210
8	106	C	M	5/26/2016 23:00	6/7/2016 7:00	210
8	111	C	M	5/26/2016 23:00	6/7/2016 7:00	210
8	124	SFS	M	5/26/2016 23:00	6/7/2016 7:00	210
8	111	C	M	5/26/2016 23:00	6/7/2016 7:00	210
8	115	C	M	5/26/2016 23:00	6/7/2016 7:00	210
8	112	SFS	M	5/26/2016 23:00	6/7/2016 7:00	210
8	112	SFS	M	5/26/2016 23:00	6/7/2016 7:00	210
8	100	C	M	5/26/2016 23:00	6/7/2016 7:00	210
8	134	C	M	5/26/2016 23:00	6/7/2016 7:00	210
8	98	C	M	5/26/2016 23:00	6/7/2016 7:00	210
8	105	C	M	5/26/2016 23:00	6/7/2016 7:00	210
8	104	C	M	5/26/2016 23:00	6/7/2016 7:00	210
8	101	C	M	5/26/2016 23:00	6/7/2016 7:00	210
8	117	C	M	5/26/2016 23:00	6/7/2016 7:00	210
8	106	C	M	5/26/2016 23:00	6/7/2016 7:00	210
8	94	C	M	5/26/2016 23:00	6/7/2016 7:00	210
8	106	SFS	M	5/26/2016 23:00	6/7/2016 7:00	210
8	105	C	M	5/26/2016 23:00	6/7/2016 7:00	210
8	119	C	M	5/26/2016 23:00	6/7/2016 7:00	210
8	112	C	M	5/26/2016 23:00	6/7/2016 7:00	210
8	95	SFS	M	5/26/2016 23:00	6/7/2016 7:00	210
8	104	C	M	5/26/2016 23:00	6/7/2016 7:00	210
8	111	SFS	M	5/26/2016 23:00	6/7/2016 7:00	210
8	99	C	M	5/26/2016 23:00	6/7/2016 7:00	210
8	95	SFS	M	5/26/2016 23:00	6/7/2016 7:00	210
8	108	C	M	5/26/2016 23:00	6/7/2016 7:00	210
8	112	C	M	5/26/2016 23:00	6/7/2016 7:00	210
8	113	SFS	M	5/26/2016 23:00	6/7/2016 7:00	210
8	116	C	M	5/26/2016 23:00	6/7/2016 7:00	210
8	112	C	M	5/26/2016 23:00	6/7/2016 7:00	210
8	140	C	M	5/26/2016 23:00	6/7/2016 7:00	210
8	110	C	M	5/26/2016 23:00	6/7/2016 7:00	210
8	123	C	M	5/26/2016 23:00	6/7/2016 7:00	210
8	84	C	M	5/26/2016 23:00	6/7/2016 7:00	210
8	93	SFS	M	5/26/2016 23:00	6/7/2016 7:00	210
8	112	C	M	5/26/2016 23:00	6/7/2016 7:00	210
8	99	C	M	5/26/2016 23:00	6/7/2016 7:00	210
8	152	C	M	5/26/2016 23:00	6/7/2016 7:00	210
8	108	C	M	5/26/2016 23:00	6/7/2016 7:00	210
8	106	C	M	5/26/2016 23:00	6/7/2016 7:00	210
8	118	C	M	5/26/2016 23:00	6/7/2016 7:00	210
8	115	C	M	5/26/2016 23:00	6/7/2016 7:00	210
8	90	C	M	5/26/2016 23:00	6/7/2016 7:00	210
8	129	C	M	5/26/2016 23:00	6/7/2016 7:00	210
8	136	C	M	5/26/2016 23:00	6/7/2016 7:00	210
8	113	C	M	5/26/2016 23:00	6/7/2016 7:00	210
8	101	C	M	5/26/2016 23:00	6/7/2016 7:00	210
8	112	C	M	5/26/2016 23:00	6/7/2016 7:00	210
8	126	C	M	5/26/2016 23:00	6/7/2016 7:00	210
8	121	SFS	M	5/26/2016 23:00	6/7/2016 7:00	210
8	109	C	M	5/26/2016 23:00	6/7/2016 7:00	210
8	81	C	M	5/26/2016 23:00	6/7/2016 7:00	210
8	98	C	M	5/26/2016 23:00	6/7/2016 7:00	210
8	117	C	M	5/26/2016 23:00	6/7/2016 7:00	210
8	104	C	M	5/26/2016 23:00	6/7/2016 7:00	210
8	116	C	M	5/26/2016 23:00	6/7/2016 7:00	210
8	143	C	M	5/26/2016 23:00	6/7/2016 7:00	210
8	110	C	M	5/26/2016 23:00	6/7/2016 7:00	210
8	114	C	M	5/26/2016 23:00	6/7/2016 7:00	210
8	112	C	M	5/26/2016 23:00	6/7/2016 7:00	210
8	116	C	M	5/26/2016 23:00	6/7/2016 7:00	210
8	94	C	M	5/26/2016 23:00	6/7/2016 7:00	210
8	115	SFS	M	5/26/2016 23:00	6/7/2016 7:00	210
8	132	SFS	M	5/26/2016 23:00	6/7/2016 7:00	210
8	110	SFS	M	5/26/2016 23:00	6/7/2016 7:00	210
8	106	C	M	5/26/2016 23:00	6/7/2016 7:00	210
8	110	C	M	5/26/2016 23:00	6/7/2016 7:00	210
8	118	C	M	5/26/2016 23:00	6/7/2016 7:00	210
8	105	C	M	5/26/2016 23:00	6/7/2016 7:00	210
8	118	C	M	5/26/2016 23:00	6/7/2016 7:00	210
8	108	C	M	5/26/2016 23:00	6/7/2016 7:00	210
8	109	C	M	5/26/2016 23:00	6/7/2016 7:00	210
8	91	C	M	5/26/2016 23:00	6/7/2016 7:00	210
8	111	C	M	5/26/2016 23:00	6/7/2016 7:00	210
8	114	C	M	5/26/2016 23:00	6/7/2016 7:00	210
8	140	C	M	5/26/2016 23:00	6/7/2016 7:00	210
8	115	C	M	5/26/2016 23:00	6/7/2016 7:00	210
8	104	C	M	5/26/2016 23:00	6/7/2016 7:00	210
8	117	C	M	5/26/2016 23:00	6/7/2016 7:00	210
8	120	SFS	M	5/26/2016 23:00	6/7/2016 7:00	210
8	109	C	M	5/26/2016 23:00	6/7/2016 7:00	210
8	104	C	M	5/26/2016 23:00	6/7/2016 7:00	210
8	129	C	M	5/26/2016 23:00	6/7/2016 7:00	210
8	129	C	M	5/26/2016 23:00	6/7/2016 7:00	210
8	110	C	M	5/26/2016 23:00	6/7/2016 7:00	210
8	123	C	M	5/26/2016 23:00	6/7/2016 7:00	210
8	116	C	M	5/26/2016 23:00	6/7/2016 7:00	210
8	101	C	M	5/26/2016 23:00	6/7/2016 7:00	210
8	99	C	M	5/26/2016 23:00	6/7/2016 7:00	210
8	115	C	M	5/26/2016 23:00	6/7/2016 7:00	210
8	111	C	M	5/26/2016 23:00	6/7/2016 7:00	210
8	116	C	M	5/26/2016 23:00	6/7/2016 7:00	210
8	115	C	M	5/26/2016 23:00	6/7/2016 7:00	210
8	118	C	M	5/26/2016 23:00	6/7/2016 7:00	210
8	125	C	M	5/26/2016 23:00	6/7/2016 7:00	210
8	112	C	M	5/26/2016 23:00	6/7/2016 7:00	210
8	121	C	M	5/26/2016 23:00	6/7/2016 7:00	210
8	112	C	M	5/26/2016 23:00	6/7/2016 7:00	210
8	115	C	M	5/26/2016 23:00	6/7/2016 7:00	210
8	109	C	M	5/26/2016 23:00	6/7/2016 7:00	210
8	99	SFS	M	5/26/2016 23:00	6/7/2016 7:00	210
8	112	C	M	5/26/2016 23:00	6/7/2016 7:00	210
8	114	C	M	5/26/2016 23:00	6/7/2016 7:00	210
8	119	C	M	5/26/2016 23:00	6/7/2016 7:00	210
8	101	C	M	5/26/2016 23:00	6/7/2016 7:00	210
8	123	C	M	5/26/2016 23:00	6/7/2016 7:00	210
8	121	C	M	5/26/2016 23:00	6/7/2016 7:00	210
8	116	C	M	5/26/2016 23:00	6/7/2016 7:00	210
8	109	C	M	5/26/2016 23:00	6/7/2016 7:00	210
8	110	SFS	M	5/26/2016 23:00	6/7/2016 7:00	210
8	94	C	M	5/26/2016 23:00	6/7/2016 7:00	210
8	134	C	M	5/26/2016 23:00	6/7/2016 7:00	210
8	127	C	M	5/26/2016 23:00	6/7/2016 7:00	210
8	121	C	M	5/26/2016 23:00	6/7/2016 7:00	210
8	108	C	M	5/26/2016 23:00	6/7/2016 7:00	210
8	116	C	M	5/26/2016 23:00	6/7/2016 7:00	210
8	109	C	M	5/26/2016 23:00	6/7/2016 7:00	210
8	119	C	M	5/26/2016 23:00	6/7/2016 7:00	210
8	124	SFS	M	5/26/2016 23:00	6/7/2016 7:00	210
8	111	C	M	5/26/2016 23:00	6/7/2016 7:00	210
8	109	C	M	5/26/2016 23:00	6/7/2016 7:00	210
8	131	C	M	5/26/2016 23:00	6/7/2016 7:00	210
8	112	C	M	5/26/2016 23:00	6/7/2016 7:00	210
8	139	C	M	5/26/2016 23:00	6/7/2016 7:00	210
8	96	C	M	5/26/2016 23:00	6/7/2016 7:00	210
8	114	SFS	M	5/26/2016 23:00	6/7/2016 7:00	210
8	109	C	M	5/26/2016 23:00	6/7/2016 7:00	210
8	115	C	M	5/26/2016 23:00	6/7/2016 7:00	210
8	116	C	M	5/26/2016 23:00	6/7/2016 7:00	210
8	103	C	M	5/26/2016 23:00	6/7/2016 7:00	210
8	105	C	M	5/26/2016 23:00	6/7/2016 7:00	210
8	90	C	M	5/26/2016 23:00	6/7/2016 7:00	210
8	126	C	M	5/26/2016 23:00	6/7/2016 7:00	210
8	114	C	M	5/26/2016 23:00	6/7/2016 7:00	210
8	112	C	M	5/26/2016 23:00	6/7/2016 7:00	210
8	114	C	M	5/26/2016 23:00	6/7/2016 7:00	210
8	129	C	M	5/26/2016 23:00	6/7/2016 7:00	210
8	124	C	M	5/26/2016 23:00	6/7/2016 7:00	210
8	99	C	M	5/26/2016 23:00	6/7/2016 7:00	210
8	90	C	M	5/26/2016 23:00	6/7/2016 7:00	210
8	115	C	M	5/26/2016 23:00	6/7/2016 7:00	210
8	109	C	M	5/26/2016 23:00	6/7/2016 7:00	210
8	108	C	M	5/26/2016 23:00	6/7/2016 7:00	210
8	126	C	M	5/26/2016 23:00	6/7/2016 7:00	210
8	116	C	M	5/26/2016 23:00	6/7/2016 7:00	210
8	135	C	M	5/26/2016 23:00	6/7/2016 7:00	210
8	120	C	M	5/26/2016 23:00	6/7/2016 7:00	210
8	113	SFS	M	5/26/2016 23:00	6/7/2016 7:00	210
8	103	SFS	M	5/26/2016 23:00	6/7/2016 7:00	210
8	104	C	M	5/26/2016 23:00	6/7/2016 7:00	210
8	120	C	M	5/26/2016 23:00	6/7/2016 7:00	210
8	96	C	M	5/26/2016 23:00	6/7/2016 7:00	210
8	113	C	M	5/26/2016 23:00	6/7/2016 7:00	210
8	117	C	M	5/26/2016 23:00	6/7/2016 7:00	210
8	111	C	M	5/26/2016 23:00	6/7/2016 7:00	210
8	99	C	M	5/26/2016 23:00	6/7/2016 7:00	210
8	90	C	M	5/26/2016 23:00	6/7/2016 7:00	210
8	94	C	M	5/26/2016 23:00	6/7/2016 7:00	210
8	97	C	M	5/26/2016 23:00	6/7/2016 7:00	210
8	94	C	M	5/26/2016 23:00	6/7/2016 7:00	210
8	105	C	M	5/26/2016 23:00	6/7/2016 7:00	210
8	96	C	M	5/26/2016 23:00	6/7/2016 7:00	210
8	117	SFS	M	5/26/2016 23:00	6/7/2016 7:00	210
8	119	C	M	5/26/2016 23:00	6/7/2016 7:00	210
8	108	C	M	5/26/2016 23:00	6/7/2016 7:00	210
8	92	C	M	5/26/2016 23:00	6/7/2016 7:00	210
8	114	SFS	M	5/26/2016 23:00	6/7/2016 7:00	210
8	96	C	M	5/26/2016 23:00	6/7/2016 7:00	210
8	111	C	M	5/26/2016 23:00	6/7/2016 7:00	210
8	114	C	M	5/26/2016 23:00	6/7/2016 7:00	210
8	113	C	M	5/26/2016 23:00	6/7/2016 7:00	210
8	114	C	M	5/26/2016 23:00	6/7/2016 7:00	210
8	119	C	M	5/26/2016 23:00	6/7/2016 7:00	210
8	112	C	M	5/26/2016 23:00	6/7/2016 7:00	210
8	86	C	M	5/26/2016 23:00	6/7/2016 7:00	210
8	113	C	M	5/26/2016 23:00	6/7/2016 7:00	210
8	110	C	M	5/26/2016 23:00	6/7/2016 7:00	210
8	110	C	M	5/26/2016 23:00	6/7/2016 7:00	210
8	104	C	M	5/26/2016 23:00	6/7/2016 7:00	210
8	117	C	M	5/26/2016 23:00	6/7/2016 7:00	210
8	130	C	M	5/26/2016 23:00	6/7/2016 7:00	210
8	145	SFS	M	5/26/2016 23:00	6/7/2016 7:00	210
8	114	C	M	5/26/2016 23:00	6/7/2016 7:00	210
8	97	C	M	5/26/2016 23:00	6/7/2016 7:00	210
8	121	SFS	M	5/26/2016 23:00	6/7/2016 7:00	210
8	129	C	M	5/26/2016 23:00	6/7/2016 7:00	210
8	132	C	M	5/26/2016 23:00	6/7/2016 7:00	210
8	105	C	M	5/26/2016 23:00	6/7/2016 7:00	210
8	135	C	M	5/26/2016 23:00	6/7/2016 7:00	210
8	117	C	M	5/26/2016 23:00	6/7/2016 7:00	210
8	114	C	M	5/26/2016 23:00	6/7/2016 7:00	210
8	141	C	M	5/26/2016 23:00	6/7/2016 7:00	210
8	104	SFS	M	5/26/2016 23:00	6/7/2016 7:00	210
8	128	C	M	5/26/2016 23:00	6/7/2016 7:00	210
8	99	C	M	5/26/2016 23:00	6/7/2016 7:00	210
8	107	SFS	M	5/26/2016 23:00	6/7/2016 7:00	210
8	106	C	M	5/26/2016 23:00	6/7/2016 7:00	210
8	120	C	M	5/26/2016 23:00	6/7/2016 7:00	210
8	111	C	M	5/26/2016 23:00	6/7/2016 7:00	210
8	114	C	M	5/26/2016 23:00	6/7/2016 7:00	210
8	107	C	M	5/26/2016 23:00	6/7/2016 7:00	210
8	116	C	M	5/26/2016 23:00	6/7/2016 7:00	210
8	123	C	M	5/26/2016 23:00	6/7/2016 7:00	210
8	113	C	M	5/26/2016 23:00	6/7/2016 7:00	210
8	112	C	M	5/26/2016 23:00	6/7/2016 7:00	210
8	122	C	M	5/26/2016 23:00	6/7/2016 7:00	210
8	111	SFS	M	5/26/2016 23:00	6/7/2016 7:00	210
8	113	C	M	5/26/2016 23:00	6/7/2016 7:00	210
8	108	C	M	5/26/2016 23:00	6/7/2016 7:00	210
8	111	C	M	5/26/2016 23:00	6/7/2016 7:00	210
8	91	C	M	5/26/2016 23:00	6/7/2016 7:00	210
8	97	C	M	5/26/2016 23:00	6/7/2016 7:00	210
8	115	C	M	5/26/2016 23:00	6/7/2016 7:00	210
8	110	C	M	5/26/2016 23:00	6/7/2016 7:00	210
8	105	C	M	5/26/2016 23:00	6/7/2016 7:00	210
8	134	C	M	5/26/2016 23:00	6/7/2016 7:00	210
8	108	C	M	5/26/2016 23:00	6/7/2016 7:00	210
8	118	C	M	5/26/2016 23:00	6/7/2016 7:00	210
8	101	C	M	5/26/2016 23:00	6/7/2016 7:00	210
8	116	C	M	5/26/2016 23:00	6/7/2016 7:00	210
8	116	C	M	5/26/2016 23:00	6/7/2016 7:00	210
8	114	C	M	5/26/2016 23:00	6/7/2016 7:00	210
8	136	SFS	M	5/26/2016 23:00	6/7/2016 7:00	210
8	121	C	M	5/26/2016 23:00	6/7/2016 7:00	210
8	100	SFS	M	5/26/2016 23:00	6/7/2016 7:00	210
8	113	C	M	5/26/2016 23:00	6/7/2016 7:00	210
8	99	C	M	5/26/2016 23:00	6/7/2016 7:00	210
8	111	SFS	M	5/26/2016 23:00	6/7/2016 7:00	210
8	105	C	M	5/26/2016 23:00	6/7/2016 7:00	210
8	108	C	M	5/26/2016 23:00	6/7/2016 7:00	210
8	110	C	M	5/26/2016 23:00	6/7/2016 7:00	210
8	126	C	M	5/26/2016 23:00	6/7/2016 7:00	210
8	116	C	M	5/26/2016 23:00	6/7/2016 7:00	210
8	116	SFS	M	5/26/2016 23:00	6/7/2016 7:00	210
8	122	C	M	5/26/2016 23:00	6/7/2016 7:00	210
8	119	C	M	5/26/2016 23:00	6/7/2016 7:00	210
8	112	C	M	5/26/2016 23:00	6/7/2016 7:00	210
8	120	C	M	5/26/2016 23:00	6/7/2016 7:00	210
8	113	C	M	5/26/2016 23:00	6/7/2016 7:00	210
8	96	SFS	M	5/26/2016 23:00	6/7/2016 7:00	210
8	122	C	M	5/26/2016 23:00	6/7/2016 7:00	210
8	119	SFS	M	5/26/2016 23:00	6/7/2016 7:00	210
8	112	SFS	M	5/26/2016 23:00	6/7/2016 7:00	210
8	100	C	M	5/26/2016 23:00	6/7/2016 7:00	210
8	112	C	M	5/26/2016 23:00	6/7/2016 7:00	210
8	101	C	M	5/26/2016 23:00	6/7/2016 7:00	210
8	116	C	M	5/26/2016 23:00	6/7/2016 7:00	210
8	114	C	M	5/26/2016 23:00	6/7/2016 7:00	210
8	126	C	M	5/26/2016 23:00	6/7/2016 7:00	210
8	105	C	M	5/26/2016 23:00	6/7/2016 7:00	210
8	130	C	M	5/26/2016 23:00	6/7/2016 7:00	210
8	115	C	M	5/26/2016 23:00	6/7/2016 7:00	210
8	102	C	M	5/26/2016 23:00	6/7/2016 7:00	210
8	86	C	M	5/26/2016 23:00	6/7/2016 7:00	210
8	115	SFS	M	5/26/2016 23:00	6/7/2016 7:00	210
8	127	C	M	5/26/2016 23:00	6/7/2016 7:00	210
8	122	C	M	5/26/2016 23:00	6/7/2016 7:00	210
8	129	SFS	M	5/26/2016 23:00	6/7/2016 7:00	210
8	90	C	M	5/26/2016 23:00	6/7/2016 7:00	210
8	115	C	M	5/26/2016 23:00	6/7/2016 7:00	210
8	124	C	M	5/26/2016 23:00	6/7/2016 7:00	210
8	126	C	M	5/26/2016 23:00	6/7/2016 7:00	210
8	116	C	M	5/26/2016 23:00	6/7/2016 7:00	210
8	107	SFS	M	5/26/2016 23:00	6/7/2016 7:00	210
8	109	C	M	5/26/2016 23:00	6/7/2016 7:00	210
8	116	C	M	5/26/2016 23:00	6/7/2016 7:00	210
8	130	C	M	5/26/2016 23:00	6/7/2016 7:00	210
8	132	C	M	5/26/2016 23:00	6/7/2016 7:00	210
8	109	C	M	5/26/2016 23:00	6/7/2016 7:00	210
8	138	C	M	5/26/2016 23:00	6/7/2016 7:00	210
8	112	C	M	5/26/2016 23:00	6/7/2016 7:00	210
8	109	C	M	5/26/2016 23:00	6/7/2016 7:00	210
8	115	C	M	5/26/2016 23:00	6/7/2016 7:00	210
8	100	C	M	5/26/2016 23:00	6/7/2016 7:00	210
8	110	C	M	5/26/2016 23:00	6/7/2016 7:00	210
8	118	C	M	5/26/2016 23:00	6/7/2016 7:00	210
10	110	C	M	5/27/2016 2:00	6/7/2016 9:00	212
10	82	C	M	5/27/2016 2:00	6/7/2016 9:00	212
10	95	C	M	5/27/2016 2:00	6/7/2016 9:00	212
10	123	C	M	5/27/2016 2:00	6/7/2016 9:00	212
10	116	C	M	5/27/2016 2:00	6/7/2016 9:00	212
10	114	C	M	5/27/2016 2:00	6/7/2016 9:00	212
10	117	C	M	5/27/2016 2:00	6/7/2016 9:00	212
10	112	C	M	5/27/2016 2:00	6/7/2016 9:00	212
10	91	C	M	5/27/2016 2:00	6/7/2016 9:00	212
10	110	C	M	5/27/2016 2:00	6/7/2016 9:00	212
10	95	SF	M	5/27/2016 2:00	6/7/2016 9:00	212
10	94	C	M	5/27/2016 2:00	6/7/2016 9:00	212
10	115	C	M	5/27/2016 2:00	6/7/2016 9:00	212
10	122	C	M	5/27/2016 2:00	6/7/2016 9:00	212
10	112	C	M	5/27/2016 2:00	6/7/2016 9:00	212
10	114	C	M	5/27/2016 2:00	6/7/2016 9:00	212
10	120	C	M	5/27/2016 2:00	6/7/2016 9:00	212
10	119	C	M	5/27/2016 2:00	6/7/2016 9:00	212
10	127	C	M	5/27/2016 2:00	6/7/2016 9:00	212
10	100	C	M	5/27/2016 2:00	6/7/2016 9:00	212
10	114	C	M	5/27/2016 2:00	6/7/2016 9:00	212
10	112	C	M	5/27/2016 2:00	6/7/2016 9:00	212
10	120	C	M	5/27/2016 2:00	6/7/2016 9:00	212
10	118	C	M	5/27/2016 2:00	6/7/2016 9:00	212
10	103	C	M	5/27/2016 2:00	6/7/2016 9:00	212
10	104	C	M	5/27/2016 2:00	6/7/2016 9:00	212
10	117	C	M	5/27/2016 2:00	6/7/2016 9:00	212
10	119	C	M	5/27/2016 2:00	6/7/2016 9:00	212
10	129	C	M	5/27/2016 2:00	6/7/2016 9:00	212
10	95	C	M	5/27/2016 2:00	6/7/2016 9:00	212
10	110	C	M	5/27/2016 2:00	6/7/2016 9:00	212
10	113	SF	M	5/27/2016 2:00	6/7/2016 9:00	212
10	112	C	M	5/27/2016 2:00	6/7/2016 9:00	212
10	115	SF	M	5/27/2016 2:00	6/7/2016 9:00	212
10	115	SF	M	5/27/2016 2:00	6/7/2016 9:00	212
10	103	C	M	5/27/2016 2:00	6/7/2016 9:00	212
10	105	C	M	5/27/2016 2:00	6/7/2016 9:00	212
10	105	C	M	5/27/2016 2:00	6/7/2016 9:00	212
10	122	C	M	5/27/2016 2:00	6/7/2016 9:00	212
10	123	SF	M	5/27/2016 2:00	6/7/2016 9:00	212
10	100	C	M	5/27/2016 2:00	6/7/2016 9:00	212
10	98	C	M	5/27/2016 2:00	6/7/2016 9:00	212
10	90	C	M	5/27/2016 2:00	6/7/2016 9:00	212
10	114	C	M	5/27/2016 2:00	6/7/2016 9:00	212
10	112	C	M	5/27/2016 2:00	6/7/2016 9:00	212
10	115	C	M	5/27/2016 2:00	6/7/2016 9:00	212
10	111	SF	M	5/27/2016 2:00	6/7/2016 9:00	212
10	93	SF	M	5/27/2016 2:00	6/7/2016 9:00	212
10	106	C	M	5/27/2016 2:00	6/7/2016 9:00	212
10	121	C	M	5/27/2016 2:00	6/7/2016 9:00	212
10	106	C	M	5/27/2016 2:00	6/7/2016 9:00	212
10	129	C	M	5/27/2016 2:00	6/7/2016 9:00	212
10	87	C	M	5/27/2016 2:00	6/7/2016 9:00	212
10	110	C	M	5/27/2016 2:00	6/7/2016 9:00	212
10	108	C	M	5/27/2016 2:00	6/7/2016 9:00	212
10	118	C	M	5/27/2016 2:00	6/7/2016 9:00	212
10	111	C	M	5/27/2016 2:00	6/7/2016 9:00	212
10	113	C	M	5/27/2016 2:00	6/7/2016 9:00	212
10	91	C	M	5/27/2016 2:00	6/7/2016 9:00	212
10	85	C	M	5/27/2016 2:00	6/7/2016 9:00	212
10	123	C	M	5/27/2016 2:00	6/7/2016 9:00	212
10	116	C	M	5/27/2016 2:00	6/7/2016 9:00	212
10	118	C	M	5/27/2016 2:00	6/7/2016 9:00	212
10	112	SF	M	5/27/2016 2:00	6/7/2016 9:00	212
10	110	C	M	5/27/2016 2:00	6/7/2016 9:00	212
10	119	C	M	5/27/2016 2:00	6/7/2016 9:00	212
10	135	C	M	5/27/2016 2:00	6/7/2016 9:00	212
10	105	C	M	5/27/2016 2:00	6/7/2016 9:00	212
10	108	C	M	5/27/2016 2:00	6/7/2016 9:00	212
10	116	SF	M	5/27/2016 2:00	6/7/2016 9:00	212
10	108	SF	M	5/27/2016 2:00	6/7/2016 9:00	212
10	114	C	M	5/27/2016 2:00	6/7/2016 9:00	212
10	92	C	M	5/27/2016 2:00	6/7/2016 9:00	212
10	125	C	M	5/27/2016 2:00	6/7/2016 9:00	212
10	110	C	M	5/27/2016 2:00	6/7/2016 9:00	212
10	100	C	M	5/27/2016 2:00	6/7/2016 9:00	212
10	110	SF	M	5/27/2016 2:00	6/7/2016 9:00	212
10	141	C	M	5/27/2016 2:00	6/7/2016 9:00	212
10	120	C	M	5/27/2016 2:00	6/7/2016 9:00	212
10	112	SF	M	5/27/2016 2:00	6/7/2016 9:00	212
10	109	C	M	5/27/2016 2:00	6/7/2016 9:00	212
10	108	C	M	5/27/2016 2:00	6/7/2016 9:00	212
10	105	SF	M	5/27/2016 2:00	6/7/2016 9:00	212
10	115	C	M	5/27/2016 2:00	6/7/2016 9:00	212
10	125	C	M	5/27/2016 2:00	6/7/2016 9:00	212
10	113	C	M	5/27/2016 2:00	6/7/2016 9:00	212
10	114	C	M	5/27/2016 2:00	6/7/2016 9:00	212
10	130	C	M	5/27/2016 2:00	6/7/2016 9:00	212
10	108	C	M	5/27/2016 2:00	6/7/2016 9:00	212
10	98	C	M	5/27/2016 2:00	6/7/2016 9:00	212
10	115	C	M	5/27/2016 2:00	6/7/2016 9:00	212
10	134	C	M	5/27/2016 2:00	6/7/2016 9:00	212
10	112	C	M	5/27/2016 2:00	6/7/2016 9:00	212
10	122	C	M	5/27/2016 2:00	6/7/2016 9:00	212
10	110	C	M	5/27/2016 2:00	6/7/2016 9:00	212
10	95	C	M	5/27/2016 2:00	6/7/2016 9:00	212
10	143	C	M	5/27/2016 2:00	6/7/2016 9:00	212
10	102	C	M	5/27/2016 2:00	6/7/2016 9:00	212
10	118	C	M	5/27/2016 2:00	6/7/2016 9:00	212
10	114	C	M	5/27/2016 2:00	6/7/2016 9:00	212
10	108	C	M	5/27/2016 2:00	6/7/2016 9:00	212
10	115	C	M	5/27/2016 2:00	6/7/2016 9:00	212
10	101	C	M	5/27/2016 2:00	6/7/2016 9:00	212
10	125	C	M	5/27/2016 2:00	6/7/2016 9:00	212
10	132	C	M	5/27/2016 2:00	6/7/2016 9:00	212
10	113	C	M	5/27/2016 2:00	6/7/2016 9:00	212
10	131	C	M	5/27/2016 2:00	6/7/2016 9:00	212
10	139	C	M	5/27/2016 2:00	6/7/2016 9:00	212
10	103	C	M	5/27/2016 2:00	6/7/2016 9:00	212
10	136	C	M	5/27/2016 2:00	6/7/2016 9:00	212
10	110	C	M	5/27/2016 2:00	6/7/2016 9:00	212
10	117	C	M	5/27/2016 2:00	6/7/2016 9:00	212
10	125	SF	M	5/27/2016 2:00	6/7/2016 9:00	212
10	95	C	M	5/27/2016 2:00	6/7/2016 9:00	212
10	105	C	M	5/27/2016 2:00	6/7/2016 9:00	212
10	109	C	M	5/27/2016 2:00	6/7/2016 9:00	212
10	109	C	M	5/27/2016 2:00	6/7/2016 9:00	212
10	109	C	M	5/27/2016 2:00	6/7/2016 9:00	212
10	89	C	M	5/27/2016 2:00	6/7/2016 9:00	212
10	119	C	M	5/27/2016 2:00	6/7/2016 9:00	212
10	106	C	M	5/27/2016 2:00	6/7/2016 9:00	212
10	114	C	M	5/27/2016 2:00	6/7/2016 9:00	212
10	106	C	M	5/27/2016 2:00	6/7/2016 9:00	212
10	112	C	M	5/27/2016 2:00	6/7/2016 9:00	212
10	139	C	M	5/27/2016 2:00	6/7/2016 9:00	212
10	90	C	M	5/27/2016 2:00	6/7/2016 9:00	212
10	122	SF	M	5/27/2016 2:00	6/7/2016 9:00	212
10	113	C	M	5/27/2016 2:00	6/7/2016 9:00	212
10	98	C	M	5/27/2016 2:00	6/7/2016 9:00	212
10	86	C	M	5/27/2016 2:00	6/7/2016 9:00	212
10	138	SF	M	5/27/2016 2:00	6/7/2016 9:00	212
10	110	C	M	5/27/2016 2:00	6/7/2016 9:00	212
10	105	SF	M	5/27/2016 2:00	6/7/2016 9:00	212
10	116	SF	M	5/27/2016 2:00	6/7/2016 9:00	212
10	98	SF	M	5/27/2016 2:00	6/7/2016 9:00	212
10	109	C	M	5/27/2016 2:00	6/7/2016 9:00	212
10	105	C	M	5/27/2016 2:00	6/7/2016 9:00	212
10	95	C	M	5/27/2016 2:00	6/7/2016 9:00	212
10	108	C	M	5/27/2016 2:00	6/7/2016 9:00	212
10	99	C	M	5/27/2016 2:00	6/7/2016 9:00	212
10	107	C	M	5/27/2016 2:00	6/7/2016 9:00	212
10	94	C	M	5/27/2016 2:00	6/7/2016 9:00	212
10	90	C	M	5/27/2016 2:00	6/7/2016 9:00	212
10	109	SF	M	5/27/2016 2:00	6/7/2016 9:00	212
10	144	C	M	5/27/2016 2:00	6/7/2016 9:00	212
10	125	C	M	5/27/2016 2:00	6/7/2016 9:00	212
10	106	C	M	5/27/2016 2:00	6/7/2016 9:00	212
10	138	SF	M	5/27/2016 2:00	6/7/2016 9:00	212
10	116	C	M	5/27/2016 2:00	6/7/2016 9:00	212
10	102	C	M	5/27/2016 2:00	6/7/2016 9:00	212
10	116	C	M	5/27/2016 2:00	6/7/2016 9:00	212
10	134	C	M	5/27/2016 2:00	6/7/2016 9:00	212
10	111	C	M	5/27/2016 2:00	6/7/2016 9:00	212
10	105	C	M	5/27/2016 2:00	6/7/2016 9:00	212
10	100	C	M	5/27/2016 2:00	6/7/2016 9:00	212
10	112	C	M	5/27/2016 2:00	6/7/2016 9:00	212
10	118	C	M	5/27/2016 2:00	6/7/2016 9:00	212
10	98	C	M	5/27/2016 2:00	6/7/2016 9:00	212
10	113	C	M	5/27/2016 2:00	6/7/2016 9:00	212
10	90	C	M	5/27/2016 2:00	6/7/2016 9:00	212
10	123	SF	M	5/27/2016 2:00	6/7/2016 9:00	212
10	108	C	M	5/27/2016 2:00	6/7/2016 9:00	212
10	110	C	M	5/27/2016 2:00	6/7/2016 9:00	212
10	102	C	M	5/27/2016 2:00	6/7/2016 9:00	212
10	112	C	M	5/27/2016 2:00	6/7/2016 9:00	212
10	120	C	M	5/27/2016 2:00	6/7/2016 9:00	212
10	121	C	M	5/27/2016 2:00	6/7/2016 9:00	212
10	109	C	M	5/27/2016 2:00	6/7/2016 9:00	212
10	115	C	M	5/27/2016 2:00	6/7/2016 9:00	212
10	131	C	M	5/27/2016 2:00	6/7/2016 9:00	212
10	110	C	M	5/27/2016 2:00	6/7/2016 9:00	212
10	119	C	M	5/27/2016 2:00	6/7/2016 9:00	212
10	107	C	M	5/27/2016 2:00	6/7/2016 9:00	212
10	118	C	M	5/27/2016 2:00	6/7/2016 9:00	212
10	123	C	M	5/27/2016 2:00	6/7/2016 9:00	212
10	135	C	M	5/27/2016 2:00	6/7/2016 9:00	212
10	101	C	M	5/27/2016 2:00	6/7/2016 9:00	212
10	136	C	M	5/27/2016 2:00	6/7/2016 9:00	212
10	116	C	M	5/27/2016 2:00	6/7/2016 9:00	212
10	109	C	M	5/27/2016 2:00	6/7/2016 9:00	212
10	101	C	M	5/27/2016 2:00	6/7/2016 9:00	212
10	120	C	M	5/27/2016 2:00	6/7/2016 9:00	212
10	112	C	M	5/27/2016 2:00	6/7/2016 9:00	212
10	110	C	M	5/27/2016 2:00	6/7/2016 9:00	212
10	102	SF	M	5/27/2016 2:00	6/7/2016 9:00	212
10	120	C	M	5/27/2016 2:00	6/7/2016 9:00	212
10	113	C	M	5/27/2016 2:00	6/7/2016 9:00	212
10	102	C	M	5/27/2016 2:00	6/7/2016 9:00	212
10	120	C	M	5/27/2016 2:00	6/7/2016 9:00	212
10	118	C	M	5/27/2016 2:00	6/7/2016 9:00	212
10	93	C	M	5/27/2016 2:00	6/7/2016 9:00	212
10	106	C	M	5/27/2016 2:00	6/7/2016 9:00	212
10	97	C	M	5/27/2016 2:00	6/7/2016 9:00	212
10	98	C	M	5/27/2016 2:00	6/7/2016 9:00	212
10	109	C	M	5/27/2016 2:00	6/7/2016 9:00	212
10	129	C	M	5/27/2016 2:00	6/7/2016 9:00	212
10	85	C	M	5/27/2016 2:00	6/7/2016 9:00	212
10	113	C	M	5/27/2016 2:00	6/7/2016 9:00	212
10	105	SF	M	5/27/2016 2:00	6/7/2016 9:00	212
10	139	C	M	5/27/2016 2:00	6/7/2016 9:00	212
10	121	C	M	5/27/2016 2:00	6/7/2016 9:00	212
10	112	C	M	5/27/2016 2:00	6/7/2016 9:00	212
10	102	C	M	5/27/2016 2:00	6/7/2016 9:00	212
10	109	C	M	5/27/2016 2:00	6/7/2016 9:00	212
10	112	C	M	5/27/2016 2:00	6/7/2016 9:00	212
10	109	C	M	5/27/2016 2:00	6/7/2016 9:00	212
10	89	C	M	5/27/2016 2:00	6/7/2016 9:00	212
10	115	C	M	5/27/2016 2:00	6/7/2016 9:00	212
10	109	C	M	5/27/2016 2:00	6/7/2016 9:00	212
10	116	C	M	5/27/2016 2:00	6/7/2016 9:00	212
10	108	SF	M	5/27/2016 2:00	6/7/2016 9:00	212
10	103	C	M	5/27/2016 2:00	6/7/2016 9:00	212
10	115	C	M	5/27/2016 2:00	6/7/2016 9:00	212
10	91	C	M	5/27/2016 2:00	6/7/2016 9:00	212
10	106	C	M	5/27/2016 2:00	6/7/2016 9:00	212
10	112	C	M	5/27/2016 2:00	6/7/2016 9:00	212
10	115	C	M	5/27/2016 2:00	6/7/2016 9:00	212
10	139	C	M	5/27/2016 2:00	6/7/2016 9:00	212
10	125	C	M	5/27/2016 2:00	6/7/2016 9:00	212
10	112	C	M	5/27/2016 2:00	6/7/2016 9:00	212
10	116	SF	M	5/27/2016 2:00	6/7/2016 9:00	212
10	107	C	M	5/27/2016 2:00	6/7/2016 9:00	212
10	109	SF	M	5/27/2016 2:00	6/7/2016 9:00	212
10	98	C	M	5/27/2016 2:00	6/7/2016 9:00	212
10	103	C	M	5/27/2016 2:00	6/7/2016 9:00	212
10	115	C	M	5/27/2016 2:00	6/7/2016 9:00	212
10	119	SF	M	5/27/2016 2:00	6/7/2016 9:00	212
10	106	C	M	5/27/2016 2:00	6/7/2016 9:00	212
10	105	C	M	5/27/2016 2:00	6/7/2016 9:00	212
10	94	C	M	5/27/2016 2:00	6/7/2016 9:00	212
10	113	C	M	5/27/2016 2:00	6/7/2016 9:00	212
10	92	C	M	5/27/2016 2:00	6/7/2016 9:00	212
10	108	C	M	5/27/2016 2:00	6/7/2016 9:00	212
10	106	C	M	5/27/2016 2:00	6/7/2016 9:00	212
10	110	C	M	5/27/2016 2:00	6/7/2016 9:00	212
10	102	C	M	5/27/2016 2:00	6/7/2016 9:00	212
10	124	SF	M	5/27/2016 2:00	6/7/2016 9:00	212
10	117	C	M	5/27/2016 2:00	6/7/2016 9:00	212
10	114	C	M	5/27/2016 2:00	6/7/2016 9:00	212
10	90	C	M	5/27/2016 2:00	6/7/2016 9:00	212
10	107	C	M	5/27/2016 2:00	6/7/2016 9:00	212
10	131	SF	M	5/27/2016 2:00	6/7/2016 9:00	212
10	115	C	M	5/27/2016 2:00	6/7/2016 9:00	212
10	101	C	M	5/27/2016 2:00	6/7/2016 9:00	212
10	85	C	M	5/27/2016 2:00	6/7/2016 9:00	212
10	110	C	M	5/27/2016 2:00	6/7/2016 9:00	212
10	111	C	M	5/27/2016 2:00	6/7/2016 9:00	212
10	110	C	M	5/27/2016 2:00	6/7/2016 9:00	212
10	100	C	M	5/27/2016 2:00	6/7/2016 9:00	212
10	112	C	M	5/27/2016 2:00	6/7/2016 9:00	212
10	134	C	M	5/27/2016 2:00	6/7/2016 9:00	212
10	120	C	M	5/27/2016 2:00	6/7/2016 9:00	212
10	120	C	M	5/27/2016 2:00	6/7/2016 9:00	212
10	119	SF	M	5/27/2016 2:00	6/7/2016 9:00	212
10	97	C	M	5/27/2016 2:00	6/7/2016 9:00	212
10	117	C	M	5/27/2016 2:00	6/7/2016 9:00	212
10	103	C	M	5/27/2016 2:00	6/7/2016 9:00	212
10	115	C	M	5/27/2016 2:00	6/7/2016 9:00	212
10	125	C	M	5/27/2016 2:00	6/7/2016 9:00	212
10	110	C	M	5/27/2016 2:00	6/7/2016 9:00	212
10	143	C	M	5/27/2016 2:00	6/7/2016 9:00	212
10	105	C	M	5/27/2016 2:00	6/7/2016 9:00	212
10	118	C	M	5/27/2016 2:00	6/7/2016 9:00	212
10	105	C	M	5/27/2016 2:00	6/7/2016 9:00	212
10	120	C	M	5/27/2016 2:00	6/7/2016 9:00	212
10	112	SF	M	5/27/2016 2:00	6/7/2016 9:00	212
10	116	C	M	5/27/2016 2:00	6/7/2016 9:00	212
10	95	C	M	5/27/2016 2:00	6/7/2016 9:00	212
10	118	C	M	5/27/2016 2:00	6/7/2016 9:00	212
10	81	C	M	5/27/2016 2:00	6/7/2016 9:00	212
10	117	C	M	5/27/2016 2:00	6/7/2016 9:00	212
10	130	C	M	5/27/2016 2:00	6/7/2016 9:00	212
10	98	C	M	5/27/2016 2:00	6/7/2016 9:00	212
10	118	C	M	5/27/2016 2:00	6/7/2016 9:00	212
10	93	C	M	5/27/2016 2:00	6/7/2016 9:00	212
10	105	C	M	5/27/2016 2:00	6/7/2016 9:00	212
10	139	C	M	5/27/2016 2:00	6/7/2016 9:00	212
10	112	C	M	5/27/2016 2:00	6/7/2016 9:00	212
10	135	C	M	5/27/2016 2:00	6/7/2016 9:00	212
10	93	C	M	5/27/2016 2:00	6/7/2016 9:00	212
10	98	C	M	5/27/2016 2:00	6/7/2016 9:00	212
10	113	C	M	5/27/2016 2:00	6/7/2016 9:00	212
10	139	C	M	5/27/2016 2:00	6/7/2016 9:00	212
10	110	C	M	5/27/2016 2:00	6/7/2016 9:00	212
10	132	C	M	5/27/2016 2:00	6/7/2016 9:00	212
10	140	C	M	5/27/2016 2:00	6/7/2016 9:00	212
10	112	C	M	5/27/2016 2:00	6/7/2016 9:00	212
10	113	C	M	5/27/2016 2:00	6/7/2016 9:00	212
10	127	C	M	5/27/2016 2:00	6/7/2016 9:00	212
10	118	C	M	5/27/2016 2:00	6/7/2016 9:00	212
10	118	C	M	5/27/2016 2:00	6/7/2016 9:00	212
10	111	C	M	5/27/2016 2:00	6/7/2016 9:00	212
10	145	C	M	5/27/2016 2:00	6/7/2016 9:00	212
10	120	C	M	5/27/2016 2:00	6/7/2016 9:00	212
10	115	C	M	5/27/2016 2:00	6/7/2016 9:00	212
10	112	C	M	5/27/2016 2:00	6/7/2016 9:00	212
10	116	C	M	5/27/2016 2:00	6/7/2016 9:00	212
10	124	C	M	5/27/2016 2:00	6/7/2016 9:00	212
10	112	C	M	5/27/2016 2:00	6/7/2016 9:00	212
10	119	C	M	5/27/2016 2:00	6/7/2016 9:00	212
10	141	SF	M	5/27/2016 2:00	6/7/2016 9:00	212
10	89	C	M	5/27/2016 2:00	6/7/2016 9:00	212
10	120	C	M	5/27/2016 2:00	6/7/2016 9:00	212
10	105	C	M	5/27/2016 2:00	6/7/2016 9:00	212
10	97	C	M	5/27/2016 2:00	6/7/2016 9:00	212
10	95	C	M	5/27/2016 2:00	6/7/2016 9:00	212
10	108	C	M	5/27/2016 2:00	6/7/2016 9:00	212
10	99	C	M	5/27/2016 2:00	6/7/2016 9:00	212
10	116	C	M	5/27/2016 2:00	6/7/2016 9:00	212
10	113	SF	M	5/27/2016 2:00	6/7/2016 9:00	212
10	100	C	M	5/27/2016 2:00	6/7/2016 9:00	212
10	96	C	M	5/27/2016 2:00	6/7/2016 9:00	212
10	106	C	M	5/27/2016 2:00	6/7/2016 9:00	212
10	102	C	M	5/27/2016 2:00	6/7/2016 9:00	212
10	102	C	M	5/27/2016 2:00	6/7/2016 9:00	212
10	109	C	M	5/27/2016 2:00	6/7/2016 9:00	212
10	112	C	M	5/27/2016 2:00	6/7/2016 9:00	212
10	119	C	M	5/27/2016 2:00	6/7/2016 9:00	212
10	90	C	M	5/27/2016 2:00	6/7/2016 9:00	212
10	100	C	M	5/27/2016 2:00	6/7/2016 9:00	212
10	111	C	M	5/27/2016 2:00	6/7/2016 9:00	212
10	103	C	M	5/27/2016 2:00	6/7/2016 9:00	212
10	115	C	M	5/27/2016 2:00	6/7/2016 9:00	212
10	120	SF	M	5/27/2016 2:00	6/7/2016 9:00	212
10	106	C	M	5/27/2016 2:00	6/7/2016 9:00	212
10	108	C	M	5/27/2016 2:00	6/7/2016 9:00	212
10	114	SF	M	5/27/2016 2:00	6/7/2016 9:00	212
10	108	C	M	5/27/2016 2:00	6/7/2016 9:00	212
10	107	C	M	5/27/2016 2:00	6/7/2016 9:00	212
10	104	C	M	5/27/2016 2:00	6/7/2016 9:00	212
10	137	C	M	5/27/2016 2:00	6/7/2016 9:00	212
10	129	C	M	5/27/2016 2:00	6/7/2016 9:00	212
10	98	C	M	5/27/2016 2:00	6/7/2016 9:00	212
10	104	C	M	5/27/2016 2:00	6/7/2016 9:00	212
10	110	C	M	5/27/2016 2:00	6/7/2016 9:00	212
10	105	C	M	5/27/2016 2:00	6/7/2016 9:00	212
10	110	C	M	5/27/2016 2:00	6/7/2016 9:00	212
10	110	C	M	5/27/2016 2:00	6/7/2016 9:00	212
10	113	C	M	5/27/2016 2:00	6/7/2016 9:00	212
10	120	C	M	5/27/2016 2:00	6/7/2016 9:00	212
10	108	C	M	5/27/2016 2:00	6/7/2016 9:00	212
10	90	C	M	5/27/2016 2:00	6/7/2016 9:00	212
10	125	C	M	5/27/2016 2:00	6/7/2016 9:00	212
10	123	C	M	5/27/2016 2:00	6/7/2016 9:00	212
10	90	C	M	5/27/2016 2:00	6/7/2016 9:00	212
10	114	C	M	5/27/2016 2:00	6/7/2016 9:00	212
10	105	C	M	5/27/2016 2:00	6/7/2016 9:00	212
10	107	C	M	5/27/2016 2:00	6/7/2016 9:00	212
10	112	C	M	5/27/2016 2:00	6/7/2016 9:00	212
10	109	C	M	5/27/2016 2:00	6/7/2016 9:00	212
10	145	C	M	5/27/2016 2:00	6/7/2016 9:00	212
10	115	C	M	5/27/2016 2:00	6/7/2016 9:00	212
10	120	C	M	5/27/2016 2:00	6/7/2016 9:00	212
10	114	C	M	5/27/2016 2:00	6/7/2016 9:00	212
10	115	C	M	5/27/2016 2:00	6/7/2016 9:00	212
10	119	C	M	5/27/2016 2:00	6/7/2016 9:00	212
10	92	SF	M	5/27/2016 2:00	6/7/2016 9:00	212
10	118	SF	M	5/27/2016 2:00	6/7/2016 9:00	212
10	115	C	M	5/27/2016 2:00	6/7/2016 9:00	212
10	90	C	M	5/27/2016 2:00	6/7/2016 9:00	212
10	113	C	M	5/27/2016 2:00	6/7/2016 9:00	212
10	113	C	M	5/27/2016 2:00	6/7/2016 9:00	212
10	114	SF	M	5/27/2016 2:00	6/7/2016 9:00	212
10	114	C	M	5/27/2016 2:00	6/7/2016 9:00	212
10	115	C	M	5/27/2016 2:00	6/7/2016 9:00	212
10	102	C	M	5/27/2016 2:00	6/7/2016 9:00	212
10	110	C	M	5/27/2016 2:00	6/7/2016 9:00	212
10	105	C	M	5/27/2016 2:00	6/7/2016 9:00	212
10	121	C	M	5/27/2016 2:00	6/7/2016 9:00	212
10	114	C	M	5/27/2016 2:00	6/7/2016 9:00	212
10	103	C	M	5/27/2016 2:00	6/7/2016 9:00	212
10	133	C	M	5/27/2016 2:00	6/7/2016 9:00	212
10	115	C	M	5/27/2016 2:00	6/7/2016 9:00	212
10	116	SF	M	5/27/2016 2:00	6/7/2016 9:00	212
10	107	C	M	5/27/2016 2:00	6/7/2016 9:00	212
10	124	SF	M	5/27/2016 2:00	6/7/2016 9:00	212
10	110	C	M	5/27/2016 2:00	6/7/2016 9:00	212
10	91	C	M	5/27/2016 2:00	6/7/2016 9:00	212
10	105	C	M	5/27/2016 2:00	6/7/2016 9:00	212
10	128	C	M	5/27/2016 2:00	6/7/2016 9:00	212
10	113	C	M	5/27/2016 2:00	6/7/2016 9:00	212
10	115	C	M	5/27/2016 2:00	6/7/2016 9:00	212
10	106	C	M	5/27/2016 2:00	6/7/2016 9:00	212
10	109	C	M	5/27/2016 2:00	6/7/2016 9:00	212
10	90	C	M	5/27/2016 2:00	6/7/2016 9:00	212
10	86	C	M	5/27/2016 2:00	6/7/2016 9:00	212
10	103	C	M	5/27/2016 2:00	6/7/2016 9:00	212
10	126	C	M	5/27/2016 2:00	6/7/2016 9:00	212
38	112	C	M	5/27/2016 12:30	6/7/2016 21:00	262
38	139	C	M	5/27/2016 12:30	6/7/2016 21:00	262
38	129	C	M	5/27/2016 12:30	6/7/2016 21:00	262
38	109	C	M	5/27/2016 12:30	6/7/2016 21:00	262
38	111	C	M	5/27/2016 12:30	6/7/2016 21:00	262
38	108	C	M	5/27/2016 12:30	6/7/2016 21:00	262
38	126	C	M	5/27/2016 12:30	6/7/2016 21:00	262
38	129	C	M	5/27/2016 12:30	6/7/2016 21:00	262
38	99	C	M	5/27/2016 12:30	6/7/2016 21:00	262
38	116	C	M	5/27/2016 12:30	6/7/2016 21:00	262
38	136	C	M	5/27/2016 12:30	6/7/2016 21:00	262
38	110	C	M	5/27/2016 12:30	6/7/2016 21:00	262
38	134	C	M	5/27/2016 12:30	6/7/2016 21:00	262
38	113	C	M	5/27/2016 12:30	6/7/2016 21:00	262
38	99	C	M	5/27/2016 12:30	6/7/2016 21:00	262
38	95	WMF	M	5/27/2016 12:30	6/7/2016 21:00	262
38	122	C	M	5/27/2016 12:30	6/7/2016 21:00	262
38	104	C	M	5/27/2016 12:30	6/7/2016 21:00	262
38	112	C	M	5/27/2016 12:30	6/7/2016 21:00	262
38	136	C	M	5/27/2016 12:30	6/7/2016 21:00	262
38	115	C	M	5/27/2016 12:30	6/7/2016 21:00	262
38	115	C	M	5/27/2016 12:30	6/7/2016 21:00	262
38	120	WMF	M	5/27/2016 12:30	6/7/2016 21:00	262
38	140	C	M	5/27/2016 12:30	6/7/2016 21:00	262
38	115	C	M	5/27/2016 12:30	6/7/2016 21:00	262
38	88	C	M	5/27/2016 12:30	6/7/2016 21:00	262
38	119	C	M	5/27/2016 12:30	6/7/2016 21:00	262
38	125	WMF	M	5/27/2016 12:30	6/7/2016 21:00	262
38	117	C	M	5/27/2016 12:30	6/7/2016 21:00	262
38	116	C	M	5/27/2016 12:30	6/7/2016 21:00	262
38	128	C	M	5/27/2016 12:30	6/7/2016 21:00	262
38	113	C	M	5/27/2016 12:30	6/7/2016 21:00	262
38	114	C	M	5/27/2016 12:30	6/7/2016 21:00	262
38	114	C	M	5/27/2016 12:30	6/7/2016 21:00	262
38	126	C	M	5/27/2016 12:30	6/7/2016 21:00	262
38	140	C	M	5/27/2016 12:30	6/7/2016 21:00	262
38	112	C	M	5/27/2016 12:30	6/7/2016 21:00	262
38	101	C	M	5/27/2016 12:30	6/7/2016 21:00	262
38	112	C	M	5/27/2016 12:30	6/7/2016 21:00	262
38	134	C	M	5/27/2016 12:30	6/7/2016 21:00	262
38	123	C	M	5/27/2016 12:30	6/7/2016 21:00	262
38	117	C	M	5/27/2016 12:30	6/7/2016 21:00	262
38	119	C	M	5/27/2016 12:30	6/7/2016 21:00	262
38	116	C	M	5/27/2016 12:30	6/7/2016 21:00	262
38	133	C	M	5/27/2016 12:30	6/7/2016 21:00	262
38	122	C	M	5/27/2016 12:30	6/7/2016 21:00	262
38	131	C	M	5/27/2016 12:30	6/7/2016 21:00	262
38	120	C	M	5/27/2016 12:30	6/7/2016 21:00	262
38	133	C	M	5/27/2016 12:30	6/7/2016 21:00	262
38	107	C	M	5/27/2016 12:30	6/7/2016 21:00	262
38	114	C	M	5/27/2016 12:30	6/7/2016 21:00	262
38	116	C	M	5/27/2016 12:30	6/7/2016 21:00	262
38	127	C	M	5/27/2016 12:30	6/7/2016 21:00	262
38	120	C	M	5/27/2016 12:30	6/7/2016 21:00	262
38	110	C	M	5/27/2016 12:30	6/7/2016 21:00	262
38	116	C	M	5/27/2016 12:30	6/7/2016 21:00	262
38	112	C	M	5/27/2016 12:30	6/7/2016 21:00	262
38	99	C	M	5/27/2016 12:30	6/7/2016 21:00	262
38	117	C	M	5/27/2016 12:30	6/7/2016 21:00	262
38	110	C	M	5/27/2016 12:30	6/7/2016 21:00	262
38	139	C	M	5/27/2016 12:30	6/7/2016 21:00	262
38	122	C	M	5/27/2016 12:30	6/7/2016 21:00	262
38	125	C	M	5/27/2016 12:30	6/7/2016 21:00	262
38	133	C	M	5/27/2016 12:30	6/7/2016 21:00	262
38	120	C	M	5/27/2016 12:30	6/7/2016 21:00	262
38	122	C	M	5/27/2016 12:30	6/7/2016 21:00	262
38	107	C	M	5/27/2016 12:30	6/7/2016 21:00	262
38	130	C	M	5/27/2016 12:30	6/7/2016 21:00	262
38	116	C	M	5/27/2016 12:30	6/7/2016 21:00	262
38	125	C	M	5/27/2016 12:30	6/7/2016 21:00	262
38	93	C	M	5/27/2016 12:30	6/7/2016 21:00	262
38	102	C	M	5/27/2016 12:30	6/7/2016 21:00	262
38	94	WMF	M	5/27/2016 12:30	6/7/2016 21:00	262
38	132	C	M	5/27/2016 12:30	6/7/2016 21:00	262
38	116	C	M	5/27/2016 12:30	6/7/2016 21:00	262
38	102	C	M	5/27/2016 12:30	6/7/2016 21:00	262
38	139	C	M	5/27/2016 12:30	6/7/2016 21:00	262
38	121	C	M	5/27/2016 12:30	6/7/2016 21:00	262
38	96	C	M	5/27/2016 12:30	6/7/2016 21:00	262
38	109	C	M	5/27/2016 12:30	6/7/2016 21:00	262
38	122	C	M	5/27/2016 12:30	6/7/2016 21:00	262
38	114	C	M	5/27/2016 12:30	6/7/2016 21:00	262
38	104	C	M	5/27/2016 12:30	6/7/2016 21:00	262
38	105	C	M	5/27/2016 12:30	6/7/2016 21:00	262
38	106	C	M	5/27/2016 12:30	6/7/2016 21:00	262
38	104	C	M	5/27/2016 12:30	6/7/2016 21:00	262
38	119	C	M	5/27/2016 12:30	6/7/2016 21:00	262
38	116	C	M	5/27/2016 12:30	6/7/2016 21:00	262
38	116	C	M	5/27/2016 12:30	6/7/2016 21:00	262
38	118	C	M	5/27/2016 12:30	6/7/2016 21:00	262
38	114	C	M	5/27/2016 12:30	6/7/2016 21:00	262
38	118	C	M	5/27/2016 12:30	6/7/2016 21:00	262
38	118	C	M	5/27/2016 12:30	6/7/2016 21:00	262
38	114	C	M	5/27/2016 12:30	6/7/2016 21:00	262
38	122	C	M	5/27/2016 12:30	6/7/2016 21:00	262
38	126	C	M	5/27/2016 12:30	6/7/2016 21:00	262
38	103	C	M	5/27/2016 12:30	6/7/2016 21:00	262
38	109	C	M	5/27/2016 12:30	6/7/2016 21:00	262
38	130	C	M	5/27/2016 12:30	6/7/2016 21:00	262
38	132	C	M	5/27/2016 12:30	6/7/2016 21:00	262
38	118	C	M	5/27/2016 12:30	6/7/2016 21:00	262
38	110	C	M	5/27/2016 12:30	6/7/2016 21:00	262
38	129	C	M	5/27/2016 12:30	6/7/2016 21:00	262
38	104	C	M	5/27/2016 12:30	6/7/2016 21:00	262
38	117	C	M	5/27/2016 12:30	6/7/2016 21:00	262
38	118	C	M	5/27/2016 12:30	6/7/2016 21:00	262
38	141	C	M	5/27/2016 12:30	6/7/2016 21:00	262
38	109	WMF	M	5/27/2016 12:30	6/7/2016 21:00	262
38	120	C	M	5/27/2016 12:30	6/7/2016 21:00	262
38	115	C	M	5/27/2016 12:30	6/7/2016 21:00	262
38	90	WMF	M	5/27/2016 12:30	6/7/2016 21:00	262
38	112	C	M	5/27/2016 12:30	6/7/2016 21:00	262
38	130	C	M	5/27/2016 12:30	6/7/2016 21:00	262
38	118	C	M	5/27/2016 12:30	6/7/2016 21:00	262
38	115	C	M	5/27/2016 12:30	6/7/2016 21:00	262
38	123	WMF	M	5/27/2016 12:30	6/7/2016 21:00	262
38	115	C	M	5/27/2016 12:30	6/7/2016 21:00	262
38	116	C	M	5/27/2016 12:30	6/7/2016 21:00	262
38	118	C	M	5/27/2016 12:30	6/7/2016 21:00	262
38	108	C	M	5/27/2016 12:30	6/7/2016 21:00	262
38	118	C	M	5/27/2016 12:30	6/7/2016 21:00	262
38	124	C	M	5/27/2016 12:30	6/7/2016 21:00	262
38	112	C	M	5/27/2016 12:30	6/7/2016 21:00	262
38	116	C	M	5/27/2016 12:30	6/7/2016 21:00	262
38	108	C	M	5/27/2016 12:30	6/7/2016 21:00	262
38	128	C	M	5/27/2016 12:30	6/7/2016 21:00	262
38	120	C	M	5/27/2016 12:30	6/7/2016 21:00	262
38	110	C	M	5/27/2016 12:30	6/7/2016 21:00	262
38	118	C	M	5/27/2016 12:30	6/7/2016 21:00	262
38	133	WMF	M	5/27/2016 12:30	6/7/2016 21:00	262
38	110	C	M	5/27/2016 12:30	6/7/2016 21:00	262
38	124	C	M	5/27/2016 12:30	6/7/2016 21:00	262
38	117	C	M	5/27/2016 12:30	6/7/2016 21:00	262
38	131	C	M	5/27/2016 12:30	6/7/2016 21:00	262
38	105	C	M	5/27/2016 12:30	6/7/2016 21:00	262
38	103	C	M	5/27/2016 12:30	6/7/2016 21:00	262
38	113	C	M	5/27/2016 12:30	6/7/2016 21:00	262
38	104	C	M	5/27/2016 12:30	6/7/2016 21:00	262
38	123	C	M	5/27/2016 12:30	6/7/2016 21:00	262
38	121	C	M	5/27/2016 12:30	6/7/2016 21:00	262
38	123	C	M	5/27/2016 12:30	6/7/2016 21:00	262
38	146	C	M	5/27/2016 12:30	6/7/2016 21:00	262
38	123	C	M	5/27/2016 12:30	6/7/2016 21:00	262
38	118	C	M	5/27/2016 12:30	6/7/2016 21:00	262
38	116	C	M	5/27/2016 12:30	6/7/2016 21:00	262
38	138	C	M	5/27/2016 12:30	6/7/2016 21:00	262
38	115	C	M	5/27/2016 12:30	6/7/2016 21:00	262
38	119	C	M	5/27/2016 12:30	6/7/2016 21:00	262
38	110	C	M	5/27/2016 12:30	6/7/2016 21:00	262
38	137	C	M	5/27/2016 12:30	6/7/2016 21:00	262
38	111	C	M	5/27/2016 12:30	6/7/2016 21:00	262
38	132	C	M	5/27/2016 12:30	6/7/2016 21:00	262
38	113	C	M	5/27/2016 12:30	6/7/2016 21:00	262
38	142	C	M	5/27/2016 12:30	6/7/2016 21:00	262
38	113	C	M	5/27/2016 12:30	6/7/2016 21:00	262
38	107	C	M	5/27/2016 12:30	6/7/2016 21:00	262
38	114	C	M	5/27/2016 12:30	6/7/2016 21:00	262
38	127	C	M	5/27/2016 12:30	6/7/2016 21:00	262
38	112	C	M	5/27/2016 12:30	6/7/2016 21:00	262
38	127	C	M	5/27/2016 12:30	6/7/2016 21:00	262
38	112	C	M	5/27/2016 12:30	6/7/2016 21:00	262
38	99	C	M	5/27/2016 12:30	6/7/2016 21:00	262
38	110	C	M	5/27/2016 12:30	6/7/2016 21:00	262
38	118	C	M	5/27/2016 12:30	6/7/2016 21:00	262
38	125	C	M	5/27/2016 12:30	6/7/2016 21:00	262
38	112	C	M	5/27/2016 12:30	6/7/2016 21:00	262
38	112	C	M	5/27/2016 12:30	6/7/2016 21:00	262
38	116	WMF	M	5/27/2016 12:30	6/7/2016 21:00	262
38	123	C	M	5/27/2016 12:30	6/7/2016 21:00	262
38	107	C	M	5/27/2016 12:30	6/7/2016 21:00	262
38	121	C	M	5/27/2016 12:30	6/7/2016 21:00	262
38	112	C	M	5/27/2016 12:30	6/7/2016 21:00	262
38	117	C	M	5/27/2016 12:30	6/7/2016 21:00	262
38	110	C	M	5/27/2016 12:30	6/7/2016 21:00	262
38	114	C	M	5/27/2016 12:30	6/7/2016 21:00	262
38	107	C	M	5/27/2016 12:30	6/7/2016 21:00	262
38	112	C	M	5/27/2016 12:30	6/7/2016 21:00	262
38	133	C	M	5/27/2016 12:30	6/7/2016 21:00	262
38	136	C	M	5/27/2016 12:30	6/7/2016 21:00	262
38	111	C	M	5/27/2016 12:30	6/7/2016 21:00	262
38	128	C	M	5/27/2016 12:30	6/7/2016 21:00	262
38	90	C	M	5/27/2016 12:30	6/7/2016 21:00	262
38	118	C	M	5/27/2016 12:30	6/7/2016 21:00	262
38	110	C	M	5/27/2016 12:30	6/7/2016 21:00	262
38	134	C	M	5/27/2016 12:30	6/7/2016 21:00	262
38	114	C	M	5/27/2016 12:30	6/7/2016 21:00	262
38	124	C	M	5/27/2016 12:30	6/7/2016 21:00	262
38	117	C	M	5/27/2016 12:30	6/7/2016 21:00	262
38	102	C	M	5/27/2016 12:30	6/7/2016 21:00	262
38	110	C	M	5/27/2016 12:30	6/7/2016 21:00	262
38	113	C	M	5/27/2016 12:30	6/7/2016 21:00	262
38	143	C	M	5/27/2016 12:30	6/7/2016 21:00	262
38	105	C	M	5/27/2016 12:30	6/7/2016 21:00	262
38	137	C	M	5/27/2016 12:30	6/7/2016 21:00	262
38	126	C	M	5/27/2016 12:30	6/7/2016 21:00	262
38	107	C	M	5/27/2016 12:30	6/7/2016 21:00	262
38	112	C	M	5/27/2016 12:30	6/7/2016 21:00	262
38	122	C	M	5/27/2016 12:30	6/7/2016 21:00	262
38	109	C	M	5/27/2016 12:30	6/7/2016 21:00	262
38	123	C	M	5/27/2016 12:30	6/7/2016 21:00	262
38	129	C	M	5/27/2016 12:30	6/7/2016 21:00	262
38	91	C	M	5/27/2016 12:30	6/7/2016 21:00	262
38	110	C	M	5/27/2016 12:30	6/7/2016 21:00	262
38	108	C	M	5/27/2016 12:30	6/7/2016 21:00	262
38	136	C	M	5/27/2016 12:30	6/7/2016 21:00	262
38	134	WMF	M	5/27/2016 12:30	6/7/2016 21:00	262
38	118	C	M	5/27/2016 12:30	6/7/2016 21:00	262
38	97	C	M	5/27/2016 12:30	6/7/2016 21:00	262
38	130	C	M	5/27/2016 12:30	6/7/2016 21:00	262
38	129	C	M	5/27/2016 12:30	6/7/2016 21:00	262
38	96	C	M	5/27/2016 12:30	6/7/2016 21:00	262
38	119	C	M	5/27/2016 12:30	6/7/2016 21:00	262
38	132	C	M	5/27/2016 12:30	6/7/2016 21:00	262
38	106	C	M	5/27/2016 12:30	6/7/2016 21:00	262
38	113	C	M	5/27/2016 12:30	6/7/2016 21:00	262
38	120	C	M	5/27/2016 12:30	6/7/2016 21:00	262
38	135	C	M	5/27/2016 12:30	6/7/2016 21:00	262
38	140	C	M	5/27/2016 12:30	6/7/2016 21:00	262
38	109	C	M	5/27/2016 12:30	6/7/2016 21:00	262
38	118	C	M	5/27/2016 12:30	6/7/2016 21:00	262
38	110	C	M	5/27/2016 12:30	6/7/2016 21:00	262
12	120	C	M	5/27/2016 21:30	6/8/2016 10:30	220
12	100	C	M	5/27/2016 21:30	6/8/2016 10:30	220
12	103	C	M	5/27/2016 21:30	6/8/2016 10:30	220
12	135	C	M	5/27/2016 21:30	6/8/2016 10:30	220
12	100	C	M	5/27/2016 21:30	6/8/2016 10:30	220
12	113	SMB	M	5/27/2016 21:30	6/8/2016 10:30	220
12	113	C	M	5/27/2016 21:30	6/8/2016 10:30	220
12	97	C	M	5/27/2016 21:30	6/8/2016 10:30	220
12	115	C	M	5/27/2016 21:30	6/8/2016 10:30	220
12	120	C	M	5/27/2016 21:30	6/8/2016 10:30	220
12	109	C	M	5/27/2016 21:30	6/8/2016 10:30	220
12	111	C	M	5/27/2016 21:30	6/8/2016 10:30	220
12	120	C	M	5/27/2016 21:30	6/8/2016 10:30	220
12	107	C	M	5/27/2016 21:30	6/8/2016 10:30	220
12	101	C	M	5/27/2016 21:30	6/8/2016 10:30	220
12	80	C	M	5/27/2016 21:30	6/8/2016 10:30	220
12	139	C	M	5/27/2016 21:30	6/8/2016 10:30	220
12	137	C	M	5/27/2016 21:30	6/8/2016 10:30	220
12	119	C	M	5/27/2016 21:30	6/8/2016 10:30	220
12	120	C	M	5/27/2016 21:30	6/8/2016 10:30	220
12	120	C	M	5/27/2016 21:30	6/8/2016 10:30	220
12	125	SMB	M	5/27/2016 21:30	6/8/2016 10:30	220
12	156	C	M	5/27/2016 21:30	6/8/2016 10:30	220
12	103	C	M	5/27/2016 21:30	6/8/2016 10:30	220
12	105	SMB	M	5/27/2016 21:30	6/8/2016 10:30	220
12	108	C	M	5/27/2016 21:30	6/8/2016 10:30	220
12	96	C	M	5/27/2016 21:30	6/8/2016 10:30	220
12	115	C	M	5/27/2016 21:30	6/8/2016 10:30	220
12	128	C	M	5/27/2016 21:30	6/8/2016 10:30	220
12	104	C	M	5/27/2016 21:30	6/8/2016 10:30	220
12	127	C	M	5/27/2016 21:30	6/8/2016 10:30	220
12	109	C	M	5/27/2016 21:30	6/8/2016 10:30	220
12	125	C	M	5/27/2016 21:30	6/8/2016 10:30	220
12	118	C	M	5/27/2016 21:30	6/8/2016 10:30	220
12	102	C	M	5/27/2016 21:30	6/8/2016 10:30	220
12	150	C	M	5/27/2016 21:30	6/8/2016 10:30	220
12	96	C	M	5/27/2016 21:30	6/8/2016 10:30	220
12	119	C	M	5/27/2016 21:30	6/8/2016 10:30	220
12	125	C	M	5/27/2016 21:30	6/8/2016 10:30	220
12	125	C	M	5/27/2016 21:30	6/8/2016 10:30	220
12	90	C	M	5/27/2016 21:30	6/8/2016 10:30	220
12	118	C	M	5/27/2016 21:30	6/8/2016 10:30	220
12	105	C	M	5/27/2016 21:30	6/8/2016 10:30	220
12	117	C	M	5/27/2016 21:30	6/8/2016 10:30	220
12	111	C	M	5/27/2016 21:30	6/8/2016 10:30	220
12	118	C	M	5/27/2016 21:30	6/8/2016 10:30	220
12	105	C	M	5/27/2016 21:30	6/8/2016 10:30	220
12	119	C	M	5/27/2016 21:30	6/8/2016 10:30	220
12	108	C	M	5/27/2016 21:30	6/8/2016 10:30	220
12	100	C	M	5/27/2016 21:30	6/8/2016 10:30	220
12	90	C	M	5/27/2016 21:30	6/8/2016 10:30	220
12	87	C	M	5/27/2016 21:30	6/8/2016 10:30	220
12	118	C	M	5/27/2016 21:30	6/8/2016 10:30	220
12	122	C	M	5/27/2016 21:30	6/8/2016 10:30	220
12	100	C	M	5/27/2016 21:30	6/8/2016 10:30	220
12	135	C	M	5/27/2016 21:30	6/8/2016 10:30	220
12	112	C	M	5/27/2016 21:30	6/8/2016 10:30	220
12	119	C	M	5/27/2016 21:30	6/8/2016 10:30	220
12	96	C	M	5/27/2016 21:30	6/8/2016 10:30	220
12	106	C	M	5/27/2016 21:30	6/8/2016 10:30	220
12	112	C	M	5/27/2016 21:30	6/8/2016 10:30	220
12	90	C	M	5/27/2016 21:30	6/8/2016 10:30	220
12	112	C	M	5/27/2016 21:30	6/8/2016 10:30	220
12	103	SMB	M	5/27/2016 21:30	6/8/2016 10:30	220
12	103	C	M	5/27/2016 21:30	6/8/2016 10:30	220
12	106	C	M	5/27/2016 21:30	6/8/2016 10:30	220
12	116	SMB	M	5/27/2016 21:30	6/8/2016 10:30	220
12	96	C	M	5/27/2016 21:30	6/8/2016 10:30	220
12	114	C	M	5/27/2016 21:30	6/8/2016 10:30	220
12	103	C	M	5/27/2016 21:30	6/8/2016 10:30	220
12	108	C	M	5/27/2016 21:30	6/8/2016 10:30	220
12	86	C	M	5/27/2016 21:30	6/8/2016 10:30	220
12	104	C	M	5/27/2016 21:30	6/8/2016 10:30	220
12	139	C	M	5/27/2016 21:30	6/8/2016 10:30	220
12	117	C	M	5/27/2016 21:30	6/8/2016 10:30	220
12	99	C	M	5/27/2016 21:30	6/8/2016 10:30	220
12	100	C	M	5/27/2016 21:30	6/8/2016 10:30	220
12	120	C	M	5/27/2016 21:30	6/8/2016 10:30	220
12	117	C	M	5/27/2016 21:30	6/8/2016 10:30	220
12	89	C	M	5/27/2016 21:30	6/8/2016 10:30	220
12	96	C	M	5/27/2016 21:30	6/8/2016 10:30	220
12	112	C	M	5/27/2016 21:30	6/8/2016 10:30	220
12	116	C	M	5/27/2016 21:30	6/8/2016 10:30	220
12	115	C	M	5/27/2016 21:30	6/8/2016 10:30	220
12	100	C	M	5/27/2016 21:30	6/8/2016 10:30	220
12	109	C	M	5/27/2016 21:30	6/8/2016 10:30	220
12	117	C	M	5/27/2016 21:30	6/8/2016 10:30	220
12	110	C	M	5/27/2016 21:30	6/8/2016 10:30	220
12	106	C	M	5/27/2016 21:30	6/8/2016 10:30	220
12	112	SMB	M	5/27/2016 21:30	6/8/2016 10:30	220
12	128	C	M	5/27/2016 21:30	6/8/2016 10:30	220
12	106	C	M	5/27/2016 21:30	6/8/2016 10:30	220
12	109	C	M	5/27/2016 21:30	6/8/2016 10:30	220
12	96	C	M	5/27/2016 21:30	6/8/2016 10:30	220
12	92	C	M	5/27/2016 21:30	6/8/2016 10:30	220
12	105	C	M	5/27/2016 21:30	6/8/2016 10:30	220
12	116	C	M	5/27/2016 21:30	6/8/2016 10:30	220
12	115	C	M	5/27/2016 21:30	6/8/2016 10:30	220
12	104	C	M	5/27/2016 21:30	6/8/2016 10:30	220
12	112	C	M	5/27/2016 21:30	6/8/2016 10:30	220
12	113	C	M	5/27/2016 21:30	6/8/2016 10:30	220
12	128	C	M	5/27/2016 21:30	6/8/2016 10:30	220
12	109	C	M	5/27/2016 21:30	6/8/2016 10:30	220
12	109	C	M	5/27/2016 21:30	6/8/2016 10:30	220
12	107	SMB	M	5/27/2016 21:30	6/8/2016 10:30	220
12	131	C	M	5/27/2016 21:30	6/8/2016 10:30	220
12	105	C	M	5/27/2016 21:30	6/8/2016 10:30	220
12	129	C	M	5/27/2016 21:30	6/8/2016 10:30	220
12	105	C	M	5/27/2016 21:30	6/8/2016 10:30	220
12	142	C	M	5/27/2016 21:30	6/8/2016 10:30	220
12	121	C	M	5/27/2016 21:30	6/8/2016 10:30	220
12	105	SMB	M	5/27/2016 21:30	6/8/2016 10:30	220
12	100	C	M	5/27/2016 21:30	6/8/2016 10:30	220
12	92	C	M	5/27/2016 21:30	6/8/2016 10:30	220
12	86	C	M	5/27/2016 21:30	6/8/2016 10:30	220
12	141	C	M	5/27/2016 21:30	6/8/2016 10:30	220
12	141	C	M	5/27/2016 21:30	6/8/2016 10:30	220
12	112	C	M	5/27/2016 21:30	6/8/2016 10:30	220
12	106	C	M	5/27/2016 21:30	6/8/2016 10:30	220
12	101	C	M	5/27/2016 21:30	6/8/2016 10:30	220
12	132	C	M	5/27/2016 21:30	6/8/2016 10:30	220
12	104	SMB	M	5/27/2016 21:30	6/8/2016 10:30	220
12	115	C	M	5/27/2016 21:30	6/8/2016 10:30	220
12	114	C	M	5/27/2016 21:30	6/8/2016 10:30	220
12	125	C	M	5/27/2016 21:30	6/8/2016 10:30	220
12	115	C	M	5/27/2016 21:30	6/8/2016 10:30	220
12	104	C	M	5/27/2016 21:30	6/8/2016 10:30	220
12	115	C	M	5/27/2016 21:30	6/8/2016 10:30	220
12	135	C	M	5/27/2016 21:30	6/8/2016 10:30	220
12	123	C	M	5/27/2016 21:30	6/8/2016 10:30	220
12	109	C	M	5/27/2016 21:30	6/8/2016 10:30	220
12	109	C	M	5/27/2016 21:30	6/8/2016 10:30	220
12	105	SMB	M	5/27/2016 21:30	6/8/2016 10:30	220
12	119	C	M	5/27/2016 21:30	6/8/2016 10:30	220
12	102	C	M	5/27/2016 21:30	6/8/2016 10:30	220
12	113	C	M	5/27/2016 21:30	6/8/2016 10:30	220
12	91	C	M	5/27/2016 21:30	6/8/2016 10:30	220
12	135	C	M	5/27/2016 21:30	6/8/2016 10:30	220
12	98	C	M	5/27/2016 21:30	6/8/2016 10:30	220
12	123	C	M	5/27/2016 21:30	6/8/2016 10:30	220
12	133	C	M	5/27/2016 21:30	6/8/2016 10:30	220
12	128	C	M	5/27/2016 21:30	6/8/2016 10:30	220
12	95	C	M	5/27/2016 21:30	6/8/2016 10:30	220
12	125	C	M	5/27/2016 21:30	6/8/2016 10:30	220
12	90	SMB	M	5/27/2016 21:30	6/8/2016 10:30	220
12	99	C	M	5/27/2016 21:30	6/8/2016 10:30	220
12	116	C	M	5/27/2016 21:30	6/8/2016 10:30	220
12	112	C	M	5/27/2016 21:30	6/8/2016 10:30	220
12	89	C	M	5/27/2016 21:30	6/8/2016 10:30	220
12	128	C	M	5/27/2016 21:30	6/8/2016 10:30	220
12	128	C	M	5/27/2016 21:30	6/8/2016 10:30	220
12	112	C	M	5/27/2016 21:30	6/8/2016 10:30	220
12	115	C	M	5/27/2016 21:30	6/8/2016 10:30	220
12	122	C	M	5/27/2016 21:30	6/8/2016 10:30	220
12	110	C	M	5/27/2016 21:30	6/8/2016 10:30	220
12	112	C	M	5/27/2016 21:30	6/8/2016 10:30	220
12	110	C	M	5/27/2016 21:30	6/8/2016 10:30	220
12	114	C	M	5/27/2016 21:30	6/8/2016 10:30	220
12	86	C	M	5/27/2016 21:30	6/8/2016 10:30	220
12	119	C	M	5/27/2016 21:30	6/8/2016 10:30	220
12	122	C	M	5/27/2016 21:30	6/8/2016 10:30	220
12	90	C	M	5/27/2016 21:30	6/8/2016 10:30	220
12	106	C	M	5/27/2016 21:30	6/8/2016 10:30	220
12	105	C	M	5/27/2016 21:30	6/8/2016 10:30	220
12	100	C	M	5/27/2016 21:30	6/8/2016 10:30	220
12	114	C	M	5/27/2016 21:30	6/8/2016 10:30	220
12	110	C	M	5/27/2016 21:30	6/8/2016 10:30	220
12	100	C	M	5/27/2016 21:30	6/8/2016 10:30	220
12	110	C	M	5/27/2016 21:30	6/8/2016 10:30	220
12	108	C	M	5/27/2016 21:30	6/8/2016 10:30	220
12	118	C	M	5/27/2016 21:30	6/8/2016 10:30	220
12	119	C	M	5/27/2016 21:30	6/8/2016 10:30	220
12	130	C	M	5/27/2016 21:30	6/8/2016 10:30	220
12	100	C	M	5/27/2016 21:30	6/8/2016 10:30	220
12	104	C	M	5/27/2016 21:30	6/8/2016 10:30	220
12	92	C	M	5/27/2016 21:30	6/8/2016 10:30	220
12	130	SMB	M	5/27/2016 21:30	6/8/2016 10:30	220
12	121	C	M	5/27/2016 21:30	6/8/2016 10:30	220
12	140	C	M	5/27/2016 21:30	6/8/2016 10:30	220
12	115	C	M	5/27/2016 21:30	6/8/2016 10:30	220
12	93	C	M	5/27/2016 21:30	6/8/2016 10:30	220
12	110	C	M	5/27/2016 21:30	6/8/2016 10:30	220
12	96	C	M	5/27/2016 21:30	6/8/2016 10:30	220
12	95	C	M	5/27/2016 21:30	6/8/2016 10:30	220
12	143	C	M	5/27/2016 21:30	6/8/2016 10:30	220
12	108	C	M	5/27/2016 21:30	6/8/2016 10:30	220
12	115	C	M	5/27/2016 21:30	6/8/2016 10:30	220
12	108	C	M	5/27/2016 21:30	6/8/2016 10:30	220
12	94	C	M	5/27/2016 21:30	6/8/2016 10:30	220
12	121	C	M	5/27/2016 21:30	6/8/2016 10:30	220
12	110	C	M	5/27/2016 21:30	6/8/2016 10:30	220
12	115	C	M	5/27/2016 21:30	6/8/2016 10:30	220
12	134	C	M	5/27/2016 21:30	6/8/2016 10:30	220
12	135	C	M	5/27/2016 21:30	6/8/2016 10:30	220
12	128	C	M	5/27/2016 21:30	6/8/2016 10:30	220
12	132	C	M	5/27/2016 21:30	6/8/2016 10:30	220
12	105	C	M	5/27/2016 21:30	6/8/2016 10:30	220
12	109	C	M	5/27/2016 21:30	6/8/2016 10:30	220
12	110	C	M	5/27/2016 21:30	6/8/2016 10:30	220
12	125	C	M	5/27/2016 21:30	6/8/2016 10:30	220
12	116	C	M	5/27/2016 21:30	6/8/2016 10:30	220
12	106	C	M	5/27/2016 21:30	6/8/2016 10:30	220
42	109	C	M	5/28/2016 16:00	6/8/2016 23:40	288
42	108	C	M	5/28/2016 16:00	6/8/2016 23:40	288
42	90	C	M	5/28/2016 16:00	6/8/2016 23:40	288
42	120	C	M	5/28/2016 16:00	6/8/2016 23:40	288
42	106	C	M	5/28/2016 16:00	6/8/2016 23:40	288
42	110	C	M	5/28/2016 16:00	6/8/2016 23:40	288
42	92	C	M	5/28/2016 16:00	6/8/2016 23:40	288
42	124	C	M	5/28/2016 16:00	6/8/2016 23:40	288
42	98	C	M	5/28/2016 16:00	6/8/2016 23:40	288
42	125	C	M	5/28/2016 16:00	6/8/2016 23:40	288
42	119	C	M	5/28/2016 16:00	6/8/2016 23:40	288
42	113	C	M	5/28/2016 16:00	6/8/2016 23:40	288
42	108	C	M	5/28/2016 16:00	6/8/2016 23:40	288
42	127	C	M	5/28/2016 16:00	6/8/2016 23:40	288
42	113	C	M	5/28/2016 16:00	6/8/2016 23:40	288
42	96	C	M	5/28/2016 16:00	6/8/2016 23:40	288
42	145	C	M	5/28/2016 16:00	6/8/2016 23:40	288
42	128	SF	M	5/28/2016 16:00	6/8/2016 23:40	288
42	93	C	M	5/28/2016 16:00	6/8/2016 23:40	288
42	135	C	M	5/28/2016 16:00	6/8/2016 23:40	288
42	115	C	M	5/28/2016 16:00	6/8/2016 23:40	288
42	105	C	M	5/28/2016 16:00	6/8/2016 23:40	288
42	100	C	M	5/28/2016 16:00	6/8/2016 23:40	288
42	93	C	M	5/28/2016 16:00	6/8/2016 23:40	288
42	105	C	M	5/28/2016 16:00	6/8/2016 23:40	288
42	117	SF	M	5/28/2016 16:00	6/8/2016 23:40	288
42	122	C	M	5/28/2016 16:00	6/8/2016 23:40	288
42	92	C	M	5/28/2016 16:00	6/8/2016 23:40	288
42	106	C	M	5/28/2016 16:00	6/8/2016 23:40	288
42	92	C	M	5/28/2016 16:00	6/8/2016 23:40	288
42	91	C	M	5/28/2016 16:00	6/8/2016 23:40	288
42	118	C	M	5/28/2016 16:00	6/8/2016 23:40	288
42	110	C	M	5/28/2016 16:00	6/8/2016 23:40	288
42	82	C	M	5/28/2016 16:00	6/8/2016 23:40	288
42	105	C	M	5/28/2016 16:00	6/8/2016 23:40	288
42	105	SF	M	5/28/2016 16:00	6/8/2016 23:40	288
42	109	C	M	5/28/2016 16:00	6/8/2016 23:40	288
42	116	C	M	5/28/2016 16:00	6/8/2016 23:40	288
42	90	C	M	5/28/2016 16:00	6/8/2016 23:40	288
42	118	C	M	5/28/2016 16:00	6/8/2016 23:40	288
42	116	C	M	5/28/2016 16:00	6/8/2016 23:40	288
42	92	C	M	5/28/2016 16:00	6/8/2016 23:40	288
42	100	C	M	5/28/2016 16:00	6/8/2016 23:40	288
42	115	C	M	5/28/2016 16:00	6/8/2016 23:40	288
42	124	C	M	5/28/2016 16:00	6/8/2016 23:40	288
42	117	C	M	5/28/2016 16:00	6/8/2016 23:40	288
42	109	C	M	5/28/2016 16:00	6/8/2016 23:40	288
42	120	C	M	5/28/2016 16:00	6/8/2016 23:40	288
42	99	C	M	5/28/2016 16:00	6/8/2016 23:40	288
42	117	C	M	5/28/2016 16:00	6/8/2016 23:40	288
42	115	C	M	5/28/2016 16:00	6/8/2016 23:40	288
42	119	C	M	5/28/2016 16:00	6/8/2016 23:40	288
42	96	C	M	5/28/2016 16:00	6/8/2016 23:40	288
42	105	C	M	5/28/2016 16:00	6/8/2016 23:40	288
42	90	C	M	5/28/2016 16:00	6/8/2016 23:40	288
42	86	C	M	5/28/2016 16:00	6/8/2016 23:40	288
42	81	C	M	5/28/2016 16:00	6/8/2016 23:40	288
42	110	C	M	5/28/2016 16:00	6/8/2016 23:40	288
42	94	C	M	5/28/2016 16:00	6/8/2016 23:40	288
42	105	C	M	5/28/2016 16:00	6/8/2016 23:40	288
42	101	C	M	5/28/2016 16:00	6/8/2016 23:40	288
42	85	C	M	5/28/2016 16:00	6/8/2016 23:40	288
42	116	C	M	5/28/2016 16:00	6/8/2016 23:40	288
42	115	C	M	5/28/2016 16:00	6/8/2016 23:40	288
42	114	C	M	5/28/2016 16:00	6/8/2016 23:40	288
42	117	C	M	5/28/2016 16:00	6/8/2016 23:40	288
42	118	C	M	5/28/2016 16:00	6/8/2016 23:40	288
42	87	C	M	5/28/2016 16:00	6/8/2016 23:40	288
42	100	C	M	5/28/2016 16:00	6/8/2016 23:40	288
42	95	C	M	5/28/2016 16:00	6/8/2016 23:40	288
42	123	C	M	5/28/2016 16:00	6/8/2016 23:40	288
42	92	C	M	5/28/2016 16:00	6/8/2016 23:40	288
42	113	C	M	5/28/2016 16:00	6/8/2016 23:40	288
42	138	C	M	5/28/2016 16:00	6/8/2016 23:40	288
42	105	C	M	5/28/2016 16:00	6/8/2016 23:40	288
42	114	C	M	5/28/2016 16:00	6/8/2016 23:40	288
42	112	C	M	5/28/2016 16:00	6/8/2016 23:40	288
42	128	C	M	5/28/2016 16:00	6/8/2016 23:40	288
42	116	C	M	5/28/2016 16:00	6/8/2016 23:40	288
42	115	C	M	5/28/2016 16:00	6/8/2016 23:40	288
42	82	SF	M	5/28/2016 16:00	6/8/2016 23:40	288
42	83	SF	M	5/28/2016 16:00	6/8/2016 23:40	288
42	132	C	M	5/28/2016 16:00	6/8/2016 23:40	288
42	107	C	M	5/28/2016 16:00	6/8/2016 23:40	288
42	91	C	M	5/28/2016 16:00	6/8/2016 23:40	288
42	121	C	M	5/28/2016 16:00	6/8/2016 23:40	288
42	112	C	M	5/28/2016 16:00	6/8/2016 23:40	288
42	114	C	M	5/28/2016 16:00	6/8/2016 23:40	288
42	93	C	M	5/28/2016 16:00	6/8/2016 23:40	288
42	129	C	M	5/28/2016 16:00	6/8/2016 23:40	288
42	116	C	M	5/28/2016 16:00	6/8/2016 23:40	288
42	110	C	M	5/28/2016 16:00	6/8/2016 23:40	288
42	105	C	M	5/28/2016 16:00	6/8/2016 23:40	288
42	85	C	M	5/28/2016 16:00	6/8/2016 23:40	288
42	124	C	M	5/28/2016 16:00	6/8/2016 23:40	288
42	132	C	M	5/28/2016 16:00	6/8/2016 23:40	288
42	108	C	M	5/28/2016 16:00	6/8/2016 23:40	288
42	123	C	M	5/28/2016 16:00	6/8/2016 23:40	288
42	105	C	M	5/28/2016 16:00	6/8/2016 23:40	288
42	121	C	M	5/28/2016 16:00	6/8/2016 23:40	288
42	129	C	M	5/28/2016 16:00	6/8/2016 23:40	288
42	109	C	M	5/28/2016 16:00	6/8/2016 23:40	288
42	104	C	M	5/28/2016 16:00	6/8/2016 23:40	288
42	144	C	M	5/28/2016 16:00	6/8/2016 23:40	288
42	116	C	M	5/28/2016 16:00	6/8/2016 23:40	288
42	120	C	M	5/28/2016 16:00	6/8/2016 23:40	288
42	120	C	M	5/28/2016 16:00	6/8/2016 23:40	288
42	132	C	M	5/28/2016 16:00	6/8/2016 23:40	288
42	102	C	M	5/28/2016 16:00	6/8/2016 23:40	288
42	105	C	M	5/28/2016 16:00	6/8/2016 23:40	288
42	118	C	M	5/28/2016 16:00	6/8/2016 23:40	288
42	123	C	M	5/28/2016 16:00	6/8/2016 23:40	288
42	111	C	M	5/28/2016 16:00	6/8/2016 23:40	288
42	118	C	M	5/28/2016 16:00	6/8/2016 23:40	288
42	107	C	M	5/28/2016 16:00	6/8/2016 23:40	288
42	118	C	M	5/28/2016 16:00	6/8/2016 23:40	288
42	105	SF	M	5/28/2016 16:00	6/8/2016 23:40	288
42	124	C	M	5/28/2016 16:00	6/8/2016 23:40	288
42	110	C	M	5/28/2016 16:00	6/8/2016 23:40	288
42	109	C	M	5/28/2016 16:00	6/8/2016 23:40	288
42	110	C	M	5/28/2016 16:00	6/8/2016 23:40	288
42	140	C	M	5/28/2016 16:00	6/8/2016 23:40	288
42	100	C	M	5/28/2016 16:00	6/8/2016 23:40	288
42	87	C	M	5/28/2016 16:00	6/8/2016 23:40	288
42	126	C	M	5/28/2016 16:00	6/8/2016 23:40	288
42	119	C	M	5/28/2016 16:00	6/8/2016 23:40	288
42	92	C	M	5/28/2016 16:00	6/8/2016 23:40	288
42	98	C	M	5/28/2016 16:00	6/8/2016 23:40	288
42	126	C	M	5/28/2016 16:00	6/8/2016 23:40	288
42	94	C	M	5/28/2016 16:00	6/8/2016 23:40	288
42	132	C	M	5/28/2016 16:00	6/8/2016 23:40	288
42	113	C	M	5/28/2016 16:00	6/8/2016 23:40	288
42	116	C	M	5/28/2016 16:00	6/8/2016 23:40	288
42	120	C	M	5/28/2016 16:00	6/8/2016 23:40	288
42	112	C	M	5/28/2016 16:00	6/8/2016 23:40	288
42	104	C	M	5/28/2016 16:00	6/8/2016 23:40	288
42	114	C	M	5/28/2016 16:00	6/8/2016 23:40	288
42	114	C	M	5/28/2016 16:00	6/8/2016 23:40	288
42	103	C	M	5/28/2016 16:00	6/8/2016 23:40	288
42	111	C	M	5/28/2016 16:00	6/8/2016 23:40	288
42	134	SF	M	5/28/2016 16:00	6/8/2016 23:40	288
42	104	C	M	5/28/2016 16:00	6/8/2016 23:40	288
42	132	C	M	5/28/2016 16:00	6/8/2016 23:40	288
42	120	C	M	5/28/2016 16:00	6/8/2016 23:40	288
42	125	C	M	5/28/2016 16:00	6/8/2016 23:40	288
42	92	C	M	5/28/2016 16:00	6/8/2016 23:40	288
42	122	C	M	5/28/2016 16:00	6/8/2016 23:40	288
42	121	C	M	5/28/2016 16:00	6/8/2016 23:40	288
42	98	C	M	5/28/2016 16:00	6/8/2016 23:40	288
42	113	C	M	5/28/2016 16:00	6/8/2016 23:40	288
42	105	C	M	5/28/2016 16:00	6/8/2016 23:40	288
42	120	C	M	5/28/2016 16:00	6/8/2016 23:40	288
42	126	C	M	5/28/2016 16:00	6/8/2016 23:40	288
42	104	C	M	5/28/2016 16:00	6/8/2016 23:40	288
42	114	C	M	5/28/2016 16:00	6/8/2016 23:40	288
42	115	C	M	5/28/2016 16:00	6/8/2016 23:40	288
42	102	C	M	5/28/2016 16:00	6/8/2016 23:40	288
42	102	C	M	5/28/2016 16:00	6/8/2016 23:40	288
42	114	C	M	5/28/2016 16:00	6/8/2016 23:40	288
42	110	C	M	5/28/2016 16:00	6/8/2016 23:40	288
42	105	C	M	5/28/2016 16:00	6/8/2016 23:40	288
42	110	C	M	5/28/2016 16:00	6/8/2016 23:40	288
42	93	C	M	5/28/2016 16:00	6/8/2016 23:40	288
42	94	C	M	5/28/2016 16:00	6/8/2016 23:40	288
42	86	C	M	5/28/2016 16:00	6/8/2016 23:40	288
42	123	C	M	5/28/2016 16:00	6/8/2016 23:40	288
42	98	C	M	5/28/2016 16:00	6/8/2016 23:40	288
42	109	C	M	5/28/2016 16:00	6/8/2016 23:40	288
42	110	C	M	5/28/2016 16:00	6/8/2016 23:40	288
42	113	C	M	5/28/2016 16:00	6/8/2016 23:40	288
42	92	C	M	5/28/2016 16:00	6/8/2016 23:40	288
42	109	C	M	5/28/2016 16:00	6/8/2016 23:40	288
42	113	C	M	5/28/2016 16:00	6/8/2016 23:40	288
42	104	C	M	5/28/2016 16:00	6/8/2016 23:40	288
42	128	C	M	5/28/2016 16:00	6/8/2016 23:40	288
42	135	C	M	5/28/2016 16:00	6/8/2016 23:40	288
42	108	C	M	5/28/2016 16:00	6/8/2016 23:40	288
42	105	C	M	5/28/2016 16:00	6/8/2016 23:40	288
42	109	C	M	5/28/2016 16:00	6/8/2016 23:40	288
42	146	C	M	5/28/2016 16:00	6/8/2016 23:40	288
42	130	C	M	5/28/2016 16:00	6/8/2016 23:40	288
42	132	C	M	5/28/2016 16:00	6/8/2016 23:40	288
42	118	SF	M	5/28/2016 16:00	6/8/2016 23:40	288
42	107	C	M	5/28/2016 16:00	6/8/2016 23:40	288
42	108	C	M	5/28/2016 16:00	6/8/2016 23:40	288
42	110	C	M	5/28/2016 16:00	6/8/2016 23:40	288
42	124	C	M	5/28/2016 16:00	6/8/2016 23:40	288
42	113	C	M	5/28/2016 16:00	6/8/2016 23:40	288
42	110	C	M	5/28/2016 16:00	6/8/2016 23:40	288
42	102	C	M	5/28/2016 16:00	6/8/2016 23:40	288
42	92	C	M	5/28/2016 16:00	6/8/2016 23:40	288
42	116	C	M	5/28/2016 16:00	6/8/2016 23:40	288
42	116	SF	M	5/28/2016 16:00	6/8/2016 23:40	288
42	103	C	M	5/28/2016 16:00	6/8/2016 23:40	288
42	106	C	M	5/28/2016 16:00	6/8/2016 23:40	288
24	105	C	M	5/29/2016 3:00	6/9/2016 3:00	220
24	101	C	M	5/29/2016 3:00	6/9/2016 3:00	220
24	123	C	M	5/29/2016 3:00	6/9/2016 3:00	220
24	106	C	M	5/29/2016 3:00	6/9/2016 3:00	220
24	128	C	M	5/29/2016 3:00	6/9/2016 3:00	220
24	90	C	M	5/29/2016 3:00	6/9/2016 3:00	220
24	114	C	M	5/29/2016 3:00	6/9/2016 3:00	220
24	115	C	M	5/29/2016 3:00	6/9/2016 3:00	220
24	113	C	M	5/29/2016 3:00	6/9/2016 3:00	220
24	111	C	M	5/29/2016 3:00	6/9/2016 3:00	220
24	120	C	M	5/29/2016 3:00	6/9/2016 3:00	220
24	135	C	M	5/29/2016 3:00	6/9/2016 3:00	220
24	118	C	M	5/29/2016 3:00	6/9/2016 3:00	220
24	100	C	M	5/29/2016 3:00	6/9/2016 3:00	220
24	111	C	M	5/29/2016 3:00	6/9/2016 3:00	220
24	112	WMF	M	5/29/2016 3:00	6/9/2016 3:00	220
24	121	C	M	5/29/2016 3:00	6/9/2016 3:00	220
24	106	C	M	5/29/2016 3:00	6/9/2016 3:00	220
24	112	C	M	5/29/2016 3:00	6/9/2016 3:00	220
24	120	C	M	5/29/2016 3:00	6/9/2016 3:00	220
24	117	C	M	5/29/2016 3:00	6/9/2016 3:00	220
24	97	C	M	5/29/2016 3:00	6/9/2016 3:00	220
24	129	C	M	5/29/2016 3:00	6/9/2016 3:00	220
24	126	C	M	5/29/2016 3:00	6/9/2016 3:00	220
24	93	C	M	5/29/2016 3:00	6/9/2016 3:00	220
24	99	C	M	5/29/2016 3:00	6/9/2016 3:00	220
24	109	C	M	5/29/2016 3:00	6/9/2016 3:00	220
24	93	WMF	M	5/29/2016 3:00	6/9/2016 3:00	220
24	120	C	M	5/29/2016 3:00	6/9/2016 3:00	220
24	117	C	M	5/29/2016 3:00	6/9/2016 3:00	220
24	130	C	M	5/29/2016 3:00	6/9/2016 3:00	220
24	91	C	M	5/29/2016 3:00	6/9/2016 3:00	220
24	109	C	M	5/29/2016 3:00	6/9/2016 3:00	220
24	110	C	M	5/29/2016 3:00	6/9/2016 3:00	220
24	133	C	M	5/29/2016 3:00	6/9/2016 3:00	220
24	106	C	M	5/29/2016 3:00	6/9/2016 3:00	220
24	111	C	M	5/29/2016 3:00	6/9/2016 3:00	220
24	112	WMF	M	5/29/2016 3:00	6/9/2016 3:00	220
24	119	C	M	5/29/2016 3:00	6/9/2016 3:00	220
24	96	C	M	5/29/2016 3:00	6/9/2016 3:00	220
24	96	C	M	5/29/2016 3:00	6/9/2016 3:00	220
24	110	C	M	5/29/2016 3:00	6/9/2016 3:00	220
24	128	C	M	5/29/2016 3:00	6/9/2016 3:00	220
24	111	C	M	5/29/2016 3:00	6/9/2016 3:00	220
24	93	C	M	5/29/2016 3:00	6/9/2016 3:00	220
24	134	C	M	5/29/2016 3:00	6/9/2016 3:00	220
24	122	C	M	5/29/2016 3:00	6/9/2016 3:00	220
24	134	C	M	5/29/2016 3:00	6/9/2016 3:00	220
24	104	C	M	5/29/2016 3:00	6/9/2016 3:00	220
24	129	C	M	5/29/2016 3:00	6/9/2016 3:00	220
24	90	C	M	5/29/2016 3:00	6/9/2016 3:00	220
24	115	C	M	5/29/2016 3:00	6/9/2016 3:00	220
24	134	C	M	5/29/2016 3:00	6/9/2016 3:00	220
24	101	C	M	5/29/2016 3:00	6/9/2016 3:00	220
24	113	C	M	5/29/2016 3:00	6/9/2016 3:00	220
24	113	C	M	5/29/2016 3:00	6/9/2016 3:00	220
24	111	C	M	5/29/2016 3:00	6/9/2016 3:00	220
24	130	C	M	5/29/2016 3:00	6/9/2016 3:00	220
24	113	C	M	5/29/2016 3:00	6/9/2016 3:00	220
24	101	C	M	5/29/2016 3:00	6/9/2016 3:00	220
24	90	C	M	5/29/2016 3:00	6/9/2016 3:00	220
24	82	C	M	5/29/2016 3:00	6/9/2016 3:00	220
24	96	WMF	M	5/29/2016 3:00	6/9/2016 3:00	220
24	106	C	M	5/29/2016 3:00	6/9/2016 3:00	220
24	91	C	M	5/29/2016 3:00	6/9/2016 3:00	220
24	116	C	M	5/29/2016 3:00	6/9/2016 3:00	220
24	99	C	M	5/29/2016 3:00	6/9/2016 3:00	220
24	90	C	M	5/29/2016 3:00	6/9/2016 3:00	220
24	132	C	M	5/29/2016 3:00	6/9/2016 3:00	220
24	94	C	M	5/29/2016 3:00	6/9/2016 3:00	220
24	111	C	M	5/29/2016 3:00	6/9/2016 3:00	220
24	120	C	M	5/29/2016 3:00	6/9/2016 3:00	220
24	83	WMF	M	5/29/2016 3:00	6/9/2016 3:00	220
24	125	C	M	5/29/2016 3:00	6/9/2016 3:00	220
24	123	C	M	5/29/2016 3:00	6/9/2016 3:00	220
24	97	C	M	5/29/2016 3:00	6/9/2016 3:00	220
24	109	C	M	5/29/2016 3:00	6/9/2016 3:00	220
24	100	WMF	M	5/29/2016 3:00	6/9/2016 3:00	220
24	134	C	M	5/29/2016 3:00	6/9/2016 3:00	220
24	90	C	M	5/29/2016 3:00	6/9/2016 3:00	220
24	111	C	M	5/29/2016 3:00	6/9/2016 3:00	220
24	126	C	M	5/29/2016 3:00	6/9/2016 3:00	220
24	86	C	M	5/29/2016 3:00	6/9/2016 3:00	220
24	111	C	M	5/29/2016 3:00	6/9/2016 3:00	220
24	100	C	M	5/29/2016 3:00	6/9/2016 3:00	220
24	125	C	M	5/29/2016 3:00	6/9/2016 3:00	220
24	88	C	M	5/29/2016 3:00	6/9/2016 3:00	220
24	121	C	M	5/29/2016 3:00	6/9/2016 3:00	220
24	131	C	M	5/29/2016 3:00	6/9/2016 3:00	220
24	91	C	M	5/29/2016 3:00	6/9/2016 3:00	220
24	86	C	M	5/29/2016 3:00	6/9/2016 3:00	220
24	140	C	M	5/29/2016 3:00	6/9/2016 3:00	220
24	114	C	M	5/29/2016 3:00	6/9/2016 3:00	220
24	124	C	M	5/29/2016 3:00	6/9/2016 3:00	220
24	109	C	M	5/29/2016 3:00	6/9/2016 3:00	220
24	138	C	M	5/29/2016 3:00	6/9/2016 3:00	220
24	135	C	M	5/29/2016 3:00	6/9/2016 3:00	220
24	90	C	M	5/29/2016 3:00	6/9/2016 3:00	220
24	102	C	M	5/29/2016 3:00	6/9/2016 3:00	220
24	118	C	M	5/29/2016 3:00	6/9/2016 3:00	220
24	134	C	M	5/29/2016 3:00	6/9/2016 3:00	220
24	129	C	M	5/29/2016 3:00	6/9/2016 3:00	220
24	131	C	M	5/29/2016 3:00	6/9/2016 3:00	220
24	130	C	M	5/29/2016 3:00	6/9/2016 3:00	220
24	105	C	M	5/29/2016 3:00	6/9/2016 3:00	220
24	96	C	M	5/29/2016 3:00	6/9/2016 3:00	220
24	84	C	M	5/29/2016 3:00	6/9/2016 3:00	220
24	119	C	M	5/29/2016 3:00	6/9/2016 3:00	220
24	91	C	M	5/29/2016 3:00	6/9/2016 3:00	220
24	115	C	M	5/29/2016 3:00	6/9/2016 3:00	220
24	106	C	M	5/29/2016 3:00	6/9/2016 3:00	220
24	113	C	M	5/29/2016 3:00	6/9/2016 3:00	220
24	105	C	M	5/29/2016 3:00	6/9/2016 3:00	220
24	113	C	M	5/29/2016 3:00	6/9/2016 3:00	220
24	106	C	M	5/29/2016 3:00	6/9/2016 3:00	220
24	120	C	M	5/29/2016 3:00	6/9/2016 3:00	220
24	110	C	M	5/29/2016 3:00	6/9/2016 3:00	220
24	117	C	M	5/29/2016 3:00	6/9/2016 3:00	220
24	100	C	M	5/29/2016 3:00	6/9/2016 3:00	220
24	114	C	M	5/29/2016 3:00	6/9/2016 3:00	220
24	110	C	M	5/29/2016 3:00	6/9/2016 3:00	220
24	111	C	M	5/29/2016 3:00	6/9/2016 3:00	220
24	127	C	M	5/29/2016 3:00	6/9/2016 3:00	220
24	130	C	M	5/29/2016 3:00	6/9/2016 3:00	220
24	106	C	M	5/29/2016 3:00	6/9/2016 3:00	220
24	101	C	M	5/29/2016 3:00	6/9/2016 3:00	220
24	96	C	M	5/29/2016 3:00	6/9/2016 3:00	220
24	100	C	M	5/29/2016 3:00	6/9/2016 3:00	220
24	90	C	M	5/29/2016 3:00	6/9/2016 3:00	220
24	114	C	M	5/29/2016 3:00	6/9/2016 3:00	220
24	128	C	M	5/29/2016 3:00	6/9/2016 3:00	220
24	121	WMF	M	5/29/2016 3:00	6/9/2016 3:00	220
24	130	C	M	5/29/2016 3:00	6/9/2016 3:00	220
24	124	C	M	5/29/2016 3:00	6/9/2016 3:00	220
24	125	C	M	5/29/2016 3:00	6/9/2016 3:00	220
24	137	C	M	5/29/2016 3:00	6/9/2016 3:00	220
24	118	C	M	5/29/2016 3:00	6/9/2016 3:00	220
24	114	C	M	5/29/2016 3:00	6/9/2016 3:00	220
24	96	C	M	5/29/2016 3:00	6/9/2016 3:00	220
24	102	C	M	5/29/2016 3:00	6/9/2016 3:00	220
24	95	C	M	5/29/2016 3:00	6/9/2016 3:00	220
24	115	C	M	5/29/2016 3:00	6/9/2016 3:00	220
24	106	C	M	5/29/2016 3:00	6/9/2016 3:00	220
24	135	C	M	5/29/2016 3:00	6/9/2016 3:00	220
24	140	C	M	5/29/2016 3:00	6/9/2016 3:00	220
24	106	C	M	5/29/2016 3:00	6/9/2016 3:00	220
24	100	C	M	5/29/2016 3:00	6/9/2016 3:00	220
24	107	C	M	5/29/2016 3:00	6/9/2016 3:00	220
24	102	C	M	5/29/2016 3:00	6/9/2016 3:00	220
24	114	C	M	5/29/2016 3:00	6/9/2016 3:00	220
24	106	C	M	5/29/2016 3:00	6/9/2016 3:00	220
24	105	C	M	5/29/2016 3:00	6/9/2016 3:00	220
24	116	C	M	5/29/2016 3:00	6/9/2016 3:00	220
24	136	C	M	5/29/2016 3:00	6/9/2016 3:00	220
24	135	C	M	5/29/2016 3:00	6/9/2016 3:00	220
24	128	C	M	5/29/2016 3:00	6/9/2016 3:00	220
24	100	C	M	5/29/2016 3:00	6/9/2016 3:00	220
24	105	C	M	5/29/2016 3:00	6/9/2016 3:00	220
24	121	C	M	5/29/2016 3:00	6/9/2016 3:00	220
24	100	C	M	5/29/2016 3:00	6/9/2016 3:00	220
24	123	C	M	5/29/2016 3:00	6/9/2016 3:00	220
24	125	C	M	5/29/2016 3:00	6/9/2016 3:00	220
24	116	C	M	5/29/2016 3:00	6/9/2016 3:00	220
24	104	C	M	5/29/2016 3:00	6/9/2016 3:00	220
24	119	WMF	M	5/29/2016 3:00	6/9/2016 3:00	220
24	113	C	M	5/29/2016 3:00	6/9/2016 3:00	220
24	120	C	M	5/29/2016 3:00	6/9/2016 3:00	220
24	87	C	M	5/29/2016 3:00	6/9/2016 3:00	220
24	128	C	M	5/29/2016 3:00	6/9/2016 3:00	220
24	139	C	M	5/29/2016 3:00	6/9/2016 3:00	220
24	126	C	M	5/29/2016 3:00	6/9/2016 3:00	220
24	111	C	M	5/29/2016 3:00	6/9/2016 3:00	220
24	136	C	M	5/29/2016 3:00	6/9/2016 3:00	220
24	96	C	M	5/29/2016 3:00	6/9/2016 3:00	220
24	90	C	M	5/29/2016 3:00	6/9/2016 3:00	220
24	120	C	M	5/29/2016 3:00	6/9/2016 3:00	220
24	115	C	M	5/29/2016 3:00	6/9/2016 3:00	220
24	114	C	M	5/29/2016 3:00	6/9/2016 3:00	220
24	120	C	M	5/29/2016 3:00	6/9/2016 3:00	220
24	132	C	M	5/29/2016 3:00	6/9/2016 3:00	220
24	114	C	M	5/29/2016 3:00	6/9/2016 3:00	220
24	88	C	M	5/29/2016 3:00	6/9/2016 3:00	220
24	88	C	M	5/29/2016 3:00	6/9/2016 3:00	220
24	101	C	M	5/29/2016 3:00	6/9/2016 3:00	220
24	123	C	M	5/29/2016 3:00	6/9/2016 3:00	220
24	135	C	M	5/29/2016 3:00	6/9/2016 3:00	220
24	118	C	M	5/29/2016 3:00	6/9/2016 3:00	220
24	89	C	M	5/29/2016 3:00	6/9/2016 3:00	220
24	120	C	M	5/29/2016 3:00	6/9/2016 3:00	220
24	96	WMF	M	5/29/2016 3:00	6/9/2016 3:00	220
24	110	C	M	5/29/2016 3:00	6/9/2016 3:00	220
24	88	C	M	5/29/2016 3:00	6/9/2016 3:00	220
24	116	C	M	5/29/2016 3:00	6/9/2016 3:00	220
24	136	C	M	5/29/2016 3:00	6/9/2016 3:00	220
24	130	C	M	5/29/2016 3:00	6/9/2016 3:00	220
24	90	C	M	5/29/2016 3:00	6/9/2016 3:00	220
24	93	C	M	5/29/2016 3:00	6/9/2016 3:00	220
24	109	C	M	5/29/2016 3:00	6/9/2016 3:00	220
24	127	C	M	5/29/2016 3:00	6/9/2016 3:00	220
24	105	C	M	5/29/2016 3:00	6/9/2016 3:00	220
24	130	C	M	5/29/2016 3:00	6/9/2016 3:00	220
24	110	C	M	5/29/2016 3:00	6/9/2016 3:00	220
24	114	C	M	5/29/2016 3:00	6/9/2016 3:00	220
24	106	C	M	5/29/2016 3:00	6/9/2016 3:00	220
24	118	C	M	5/29/2016 3:00	6/9/2016 3:00	220
24	113	C	M	5/29/2016 3:00	6/9/2016 3:00	220
24	102	C	M	5/29/2016 3:00	6/9/2016 3:00	220
24	132	C	M	5/29/2016 3:00	6/9/2016 3:00	220
24	117	C	M	5/29/2016 3:00	6/9/2016 3:00	220
24	97	C	M	5/29/2016 3:00	6/9/2016 3:00	220
24	130	C	M	5/29/2016 3:00	6/9/2016 3:00	220
24	103	C	M	5/29/2016 3:00	6/9/2016 3:00	220
24	89	C	M	5/29/2016 3:00	6/9/2016 3:00	220
24	134	C	M	5/29/2016 3:00	6/9/2016 3:00	220
24	117	C	M	5/29/2016 3:00	6/9/2016 3:00	220
24	118	C	M	5/29/2016 3:00	6/9/2016 3:00	220
24	90	C	M	5/29/2016 3:00	6/9/2016 3:00	220
24	113	C	M	5/29/2016 3:00	6/9/2016 3:00	220
24	105	C	M	5/29/2016 3:00	6/9/2016 3:00	220
24	85	C	M	5/29/2016 3:00	6/9/2016 3:00	220
24	130	C	M	5/29/2016 3:00	6/9/2016 3:00	220
24	140	C	M	5/29/2016 3:00	6/9/2016 3:00	220
24	128	C	M	5/29/2016 3:00	6/9/2016 3:00	220
24	115	C	M	5/29/2016 3:00	6/9/2016 3:00	220
24	91	C	M	5/29/2016 3:00	6/9/2016 3:00	220
24	112	C	M	5/29/2016 3:00	6/9/2016 3:00	220
24	124	C	M	5/29/2016 3:00	6/9/2016 3:00	220
24	131	C	M	5/29/2016 3:00	6/9/2016 3:00	220
24	130	C	M	5/29/2016 3:00	6/9/2016 3:00	220
24	90	C	M	5/29/2016 3:00	6/9/2016 3:00	220
24	114	C	M	5/29/2016 3:00	6/9/2016 3:00	220
24	86	C	M	5/29/2016 3:00	6/9/2016 3:00	220
24	126	C	M	5/29/2016 3:00	6/9/2016 3:00	220
24	107	C	M	5/29/2016 3:00	6/9/2016 3:00	220
24	106	WMF	M	5/29/2016 3:00	6/9/2016 3:00	220
24	94	C	M	5/29/2016 3:00	6/9/2016 3:00	220
24	119	C	M	5/29/2016 3:00	6/9/2016 3:00	220
24	106	C	M	5/29/2016 3:00	6/9/2016 3:00	220
24	115	C	M	5/29/2016 3:00	6/9/2016 3:00	220
24	120	C	M	5/29/2016 3:00	6/9/2016 3:00	220
24	122	C	M	5/29/2016 3:00	6/9/2016 3:00	220
24	118	C	M	5/29/2016 3:00	6/9/2016 3:00	220
24	93	C	M	5/29/2016 3:00	6/9/2016 3:00	220
24	120	C	M	5/29/2016 3:00	6/9/2016 3:00	220
24	110	C	M	5/29/2016 3:00	6/9/2016 3:00	220
24	91	C	M	5/29/2016 3:00	6/9/2016 3:00	220
24	115	C	M	5/29/2016 3:00	6/9/2016 3:00	220
24	99	C	M	5/29/2016 3:00	6/9/2016 3:00	220
24	125	WMF	M	5/29/2016 3:00	6/9/2016 3:00	220
24	110	C	M	5/29/2016 3:00	6/9/2016 3:00	220
24	131	C	M	5/29/2016 3:00	6/9/2016 3:00	220
24	128	C	M	5/29/2016 3:00	6/9/2016 3:00	220
24	106	C	M	5/29/2016 3:00	6/9/2016 3:00	220
24	116	C	M	5/29/2016 3:00	6/9/2016 3:00	220
24	107	C	M	5/29/2016 3:00	6/9/2016 3:00	220
24	85	WMF	M	5/29/2016 3:00	6/9/2016 3:00	220
24	115	C	M	5/29/2016 3:00	6/9/2016 3:00	220
24	120	C	M	5/29/2016 3:00	6/9/2016 3:00	220
24	109	C	M	5/29/2016 3:00	6/9/2016 3:00	220
24	98	C	M	5/29/2016 3:00	6/9/2016 3:00	220
24	145	C	M	5/29/2016 3:00	6/9/2016 3:00	220
24	140	C	M	5/29/2016 3:00	6/9/2016 3:00	220
24	133	C	M	5/29/2016 3:00	6/9/2016 3:00	220
24	130	C	M	5/29/2016 3:00	6/9/2016 3:00	220
24	127	C	M	5/29/2016 3:00	6/9/2016 3:00	220
24	106	C	M	5/29/2016 3:00	6/9/2016 3:00	220
24	138	C	M	5/29/2016 3:00	6/9/2016 3:00	220
24	114	C	M	5/29/2016 3:00	6/9/2016 3:00	220
35	114	C	M	5/28/2016 12:00	6/11/2016 4:30	262
35	98	C	M	5/28/2016 12:00	6/11/2016 4:30	262
35	121	C	M	5/28/2016 12:00	6/11/2016 4:30	262
35	114	C	M	5/28/2016 12:00	6/11/2016 4:30	262
35	139	C	M	5/28/2016 12:00	6/11/2016 4:30	262
35	95	C	M	5/28/2016 12:00	6/11/2016 4:30	262
35	121	C	M	5/28/2016 12:00	6/11/2016 4:30	262
35	96	C	M	5/28/2016 12:00	6/11/2016 4:30	262
35	96	C	M	5/28/2016 12:00	6/11/2016 4:30	262
35	139	C	M	5/28/2016 12:00	6/11/2016 4:30	262
35	124	WFS	M	5/28/2016 12:00	6/11/2016 4:30	262
35	114	C	M	5/28/2016 12:00	6/11/2016 4:30	262
35	106	C	M	5/28/2016 12:00	6/11/2016 4:30	262
35	98	C	M	5/28/2016 12:00	6/11/2016 4:30	262
35	114	WFS	M	5/28/2016 12:00	6/11/2016 4:30	262
35	111	C	M	5/28/2016 12:00	6/11/2016 4:30	262
35	83	WFS	M	5/28/2016 12:00	6/11/2016 4:30	262
35	114	C	M	5/28/2016 12:00	6/11/2016 4:30	262
35	105	C	M	5/28/2016 12:00	6/11/2016 4:30	262
[truncated: 839 more rows]
